# Supplementary material for: Butyrate administration is not sufficient to improve immune reconstitution in antiretroviral-treated SIV-infected macaques
Source: Sci Rep. 2022 May 6;12:7491. doi: 10.1038/s41598-022-11122-x (PMC9076870; doi:10.1038/s41598-022-11122-x)
Supplement: Supplementary file 2 — Supplementary Information 2. [file 41598_2022_11122_MOESM2_ESM.xlsx]

## Sheet: Butyrate_Jej_IPA
Supplementary Table 1. IPA Canonical Pathway Results
Tissue origin of Nanostring-quantified transcripts considered, identified canonical pathway, p-value, ARV+Butyrate:ARV-only enrichment ratio, z-score, and pathway-associated molecules at day 180 post-treatment.
Tissue	Ingenuity Canonical Pathways	-log(p-value)	Ratio	z-score	Molecules
Col	14-3-3-mediated Signaling	11.6	0.189	NaN	AKT3,BAD,BAX,ELK1,FOS,GRB2,HRAS,JUN,MAP2K1,MAP2K4,MAP3K5,MAPK1,MAPK3,MAPK8,PIK3C2G,PLCB1,PRKCA,PRKCB,PRKCD,RAF1,SRC,TNF,TRAF2,TUBB
Col	3-phosphoinositide Biosynthesis	0.91	0.0495	NaN	DUSP4,PDCD1,PIK3C2G,PPP1R12B,PTPN2,PTPN22,PTPN6,PTPRC,SIRPA,SOCS3
Col	3-phosphoinositide Degradation	0.799	0.0479	NaN	DUSP4,PDCD1,PPP1R12B,PTPN2,PTPN22,PTPN6,PTPRC,SIRPA,SOCS3
Col	4-1BB Signaling in T Lymphocytes	26.1	0.676	NaN	ATF2,CHUK,ELP1,IKBKB,IKBKE,IKBKG,JUN,MAP2K1,MAP2K4,MAP3K5,MAPK1,MAPK11,MAPK14,MAPK3,MAPK8,NFKB1,NFKB2,NFKBIA,RELA,RELB,TNFRSF9,TRAF1,TRAF2
Col	Actin Cytoskeleton Signaling	10.6	0.131	NaN	CD14,CDC42,CFL1,FN1,GRB2,HRAS,ITGA2B,ITGA4,ITGA5,ITGA6,ITGAE,ITGAL,ITGAM,ITGAX,ITGB1,ITGB2,KNG1,LIMK1,MAP2K1,MAPK1,MAPK3,MYL2,PDGFA,PDGFB,PIK3C2G,PPP1R12B,PTK2,RAC1,RAF1,RHOA,ROCK2,SHC1
Col	Actin Nucleation by ARP-WASP Complex	8.15	0.183	NaN	CDC42,GRB2,HRAS,ITGA2B,ITGA4,ITGA5,ITGA6,ITGAE,ITGAL,ITGAM,ITGAX,ITGB1,ITGB2,PPP1R12B,RAC1,RHOA,ROCK2
Col	Activation of IRF by Cytosolic Pattern Recognition Receptors	35.9	0.554	NaN	ATF2,CD40,CHUK,DDX58,ELP1,FADD,IFIH1,IFIT2,IFNA2,IFNA4,IFNAR1,IFNB1,IKBKB,IKBKE,IKBKG,IL10,IL6,IRF3,IRF7,JUN,LTA,MAP2K4,MAPK8,MAVS,NFKB1,NFKB2,NFKBIA,RELA,RELB,RIPK1,STAT1,STAT2,TBK1,TNF,TRAF3,TRAF6
Col	Acute Myeloid Leukemia Signaling	20.5	0.319	NaN	AKT3,BAD,CSF1R,CSF2RB,CSF3R,FLT3LG,GRB2,HRAS,KIT,LEF1,MAP2K1,MAP2K4,MAP2K6,MAPK1,MAPK3,MYC,NFKB1,NFKB2,PIK3C2G,PML,RAF1,RELA,RELB,RUNX1,STAT3,STAT5A,STAT5B,TCF4,TCF7
Col	Acute Phase Response Signaling	55	0.378	NaN	AKT3,C1QA,C1QB,C1R,C1S,C2,C3,C4A/C4B,C4BPA,C5,C9,CEBPB,CFB,CHUK,CRP,ELK1,ELP1,FN1,FOS,GRB2,HAMP,HRAS,IKBKB,IKBKE,IKBKG,IL18,IL1A,IL1B,IL1R1,IL1RAP,IL1RN,IL33,IL6,IL6R,IL6ST,IRAK1,JAK2,JUN,MAP2K1,MAP2K4,MAP2K6,MAP3K1,MAP3K5,MAP3K7,MAPK1,MAPK11,MAPK14,MAPK3,MAPK8,MBL2,MYD88,NFKB1,NFKB2,NFKBIA,NR3C1,RAF1,RELA,RELB,RIPK1,SERPING1,SHC1,SOCS1,SOCS3,STAT3,TCF4,TNF,TNFRSF1B,TRADD,TRAF2,TRAF6
Col	Acyl-CoA Hydrolysis	0.457	0.0769	NaN	PLA2G6
Col	Adenine and Adenosine Salvage III	1.7	0.286	NaN	ADA,HPRT1
Col	Adenosine Nucleotides Degradation II	1.03	0.125	NaN	ADA,NT5E
Col	Adipogenesis pathway	7.82	0.148	NaN	ATG5,ATG7,CEBPB,CTNNB1,DDIT3,EGR2,ERCC3,HDAC3,HDAC4,HIF1A,NFATC4,PPARG,SMAD3,SMAD5,STAT5B,TCF7,TGFB1,TNF,TP53,XBP1
Col	Adrenomedullin signaling pathway	20.8	0.206	NaN	AKT3,BAD,BAX,BCL2,C3,CASP3,CEBPB,CFH,ELK1,FOS,GNAQ,GNAS,GRB2,HIF1A,HRAS,IL18,IL1A,IL1B,IL1RN,IL33,LTA,MAP2K1,MAP2K4,MAP2K6,MAPK1,MAPK11,MAPK14,MAPK3,MAPK8,MAX,NFKB1,NFKB2,PIK3C2G,PLCB1,PPARG,PTK2,RAF1,RELA,RELB,SHC1,TNF
Col	Agranulocyte Adhesion and Diapedesis	57.3	0.355	NaN	ACKR4,C5,CCL1,CCL11,CCL13,CCL15,CCL16,CCL17,CCL18,CCL19,CCL2,CCL20,CCL21,CCL22,CCL23,CCL24,CCL26,CCL3,CCL4,CCL5,CCL7,CCL8,CCR1,CCR10,CCR2,CCR3,CCR4,CCR5,CCR6,CCR7,CCR8,CD34,CD99,CDH5,CX3CL1,CXCL1,CXCL10,CXCL11,CXCL12,CXCL13,CXCL2,CXCL3,CXCL5,CXCL6,CXCL8,CXCL9,CXCR1,CXCR2,CXCR3,CXCR4,CXCR6,FN1,ICAM1,ICAM2,IL18,IL1A,IL1B,IL1R1,IL1RN,IL33,ITGA4,ITGA5,ITGA6,ITGB1,ITGB2,MMP3,MMP9,MYL2,PECAM1,PPBP,SELE…
Col	Agrin Interactions at Neuromuscular Junction	5.62	0.171	NaN	CDC42,HRAS,ITGA4,ITGB1,JUN,MAP2K4,MAPK1,MAPK3,MAPK8,PTK2,RAC1,SRC
Col	Airway Inflammation in Asthma	30.3	0.758	NaN	CCL2,CCL20,CSF2,CXCL8,IFNG,IFNGR1,IFNGR2,IL10,IL12A,IL12B,IL13,IL17A,IL17F,IL23A,IL3,IL33,IL4,IL5,IL9,MMP9,PRG2,TGFB1,TGFB2,TGFB3,TSLP
Col	Airway Pathology in Chronic Obstructive Pulmonary Disease	45	0.441	NaN	C8G,CCL2,CCL20,CD40LG,CD70,CSF2,CTSG,CXCL1,CXCL3,CXCL8,FASLG,GZMB,IFNG,IL11,IL12A,IL12B,IL13,IL15,IL17A,IL17B,IL17F,IL18,IL1A,IL1B,IL2,IL21,IL22,IL23A,IL3,IL33,IL4,IL5,IL6,LIF,LTA,LTB,MMP9,PRF1,TGFB1,TGFB2,TGFB3,TNF,TNFSF10,TNFSF11,TNFSF12,TNFSF13,TNFSF13B,TNFSF14,TNFSF15,TNFSF4,TNFSF8,TSLP
Col	Aldosterone Signaling in Epithelial Cells	1.74	0.0671	NaN	HSPB1,HSPB2,MAP2K1,MAPK1,MAPK3,PIK3C2G,PLCB1,PRKCA,PRKCB,PRKCD,RAF1
Col	Allograft Rejection Signaling	4.27	0.0683	NaN	B2M,CD247,CD28,CD3D,CD3E,CD3G,CD40,CD40LG,CD80,CD86,FAS,FASLG,FCER1G,GZMB,HLA-A,HLA-B,HLA-C,HLA-DMA,HLA-DMB,HLA-DOB,HLA-DPA1,HLA-DPB1,HLA-DQA1,HLA-DQB1,HLA-DRA,HLA-DRB1,IFNG,IL10,IL2,IL4,IL5,PRF1,TNF
Col	Altered T Cell and B Cell Signaling in Rheumatoid Arthritis	27.1	0.148	NaN	CCL21,CD247,CD28,CD3D,CD3E,CD3G,CD40,CD40LG,CD79A,CD79B,CD80,CD86,CHUK,CSF1,CSF2,CXCL13,FAS,FASLG,FCER1G,HLA-A,HLA-B,HLA-DMA,HLA-DMB,HLA-DOB,HLA-DPA1,HLA-DPB1,HLA-DQA1,HLA-DQB1,HLA-DRA,HLA-DRB1,IFNG,IL10,IL12A,IL12B,IL15,IL17A,IL18,IL1A,IL1B,IL1RN,IL2,IL21,IL22,IL23A,IL33,IL4,IL6,LTA,LTB,NFKB1,NFKB2,RELA,RELB,SLAMF1,SPP1,TGFB1,TLR1,TLR2,TLR3,TLR4,TLR5,TLR6,TLR7,TLR8,TLR9,TNF,TNFRSF13B,TNFRSF13C,T…
Col	AMPK Signaling	1.27	0.0537	NaN	AKT3,ATF2,CDKN1A,CREB1,GNAQ,GNAS,GNB1,MAP3K7,MAPK1,MAPK11,MAPK14,PIK3C2G,SLC2A1
Col	Amyloid Processing	2.22	0.118	NaN	AKT3,APP,MAPK1,MAPK11,MAPK14,MAPK3
Col	Amyotrophic Lateral Sclerosis Signaling	3.44	0.104	NaN	AKT3,BAX,BCL2,BCL2L1,BID,BIRC2,CASP1,CASP3,NEFL,PIK3C2G,RAC1,TP53
Col	Androgen Signaling	5.57	0.112	NaN	ERCC3,GNAQ,GNAS,GNB1,JUN,MAPK1,MAPK3,NFKB1,NFKB2,POLR2A,PRKCA,PRKCB,PRKCD,RELA,RELB,SHC1,SMAD3,SRC,TBP
Col	Angiopoietin Signaling	10.4	0.234	NaN	AKT3,BAD,CHUK,ELP1,GRB2,HRAS,IKBKB,IKBKE,IKBKG,NFKB1,NFKB2,NFKBIA,PIK3C2G,PTK2,RELA,RELB,STAT5A,STAT5B
Col	Antigen Presentation Pathway	24	0.59	NaN	B2M,CD74,CIITA,HLA-A,HLA-B,HLA-C,HLA-DMA,HLA-DMB,HLA-DOB,HLA-DPA1,HLA-DPB1,HLA-DQA1,HLA-DQB1,HLA-DRA,HLA-DRB1,IFNG,MR1,PSMB5,PSMB8,PSMB9,TAP1,TAP2,TAPBP
Col	Antioxidant Action of Vitamin C	16.8	0.252	NaN	CHUK,CSF2,CSF2RB,IKBKB,IKBKE,IKBKG,JAK2,MAP2K4,MAPK1,MAPK11,MAPK14,MAPK3,MAPK8,NFKB1,NFKB2,NFKBIA,PLA2G2A,PLA2G2E,PLA2G4A,PLA2G6,PLAAT4,PLCB1,RELA,RELB,SLC2A1,STAT5A,STAT5B,TNF
Col	Antiproliferative Role of Somatostatin Receptor 2	3.72	0.13	NaN	CDKN1A,ELK1,GNB1,HRAS,MAP2K1,MAPK1,MAPK3,PIK3C2G,PTPN6,SRC
Col	Antiproliferative Role of TOB in T Cell Signaling	0.386	0.0352	NaN	CD247,CD28,CD3D,CD3E,CD3G,FCER1G,IL2,MAPK1,SMAD2,SMAD3,TGFB1,TGFB2,TGFB3,TGFBR1,TGFBR2
Col	Apelin Adipocyte Signaling Pathway	2.72	0.105	NaN	CYBB,HIF1A,MAPK1,MAPK11,MAPK14,MAPK3,MAPK8,NOX1,RAC1
Col	Apelin Cardiac Fibroblast Signaling Pathway	3.13	0.217	NaN	AKT3,IL6,TGFB1,TGFB2,TGFB3
Col	Apelin Cardiomyocyte Signaling Pathway	5.42	0.141	NaN	AKT3,HIF1A,MAPK1,MAPK11,MAPK14,MAPK3,MAPK8,MYL2,PIK3C2G,PLCB1,PRKCA,PRKCB,PRKCD,TGFB1
Col	Apelin Endothelial Signaling Pathway	16.9	0.223	NaN	AKT3,CCL2,FOS,GNAQ,GNAS,GNB1,HDAC4,HIF1A,HRAS,ICAM1,JUN,MAP2K1,MAP2K4,MAPK1,MAPK3,MAPK8,MEF2A,MEF2C,MEF2D,NFKB1,NFKB2,PIK3C2G,PLCB1,PRKCA,PRKCB,PRKCD,RAF1,RELA,RELB,SMAD3,VCAM1
Col	Apelin Liver Signaling Pathway	2.88	0.192	NaN	FAS,MAP2K4,MAPK8,PDGFRB,TNF
Col	Apelin Muscle Signaling Pathway	1.16	0.0833	NaN	AKT3,GNAQ,GNAS,GNB1
Col	Apelin Pancreas Signaling Pathway	3.98	0.174	NaN	DDIT3,MAP2K4,MAPK8,NFKB1,NFKB2,PIK3C2G,RELA,RELB
Col	Apoptosis Signaling	28	0.356	NaN	BAD,BAX,BCL2,BCL2L1,BCL2L11,BID,BIRC2,CASP10,CASP2,CASP3,CASP8,CHUK,ELP1,FAS,FASLG,HRAS,IKBKB,IKBKE,IKBKG,MAP2K1,MAP2K4,MAP3K5,MAP4K4,MAPK1,MAPK3,MAPK8,MCL1,NFKB1,NFKB2,NFKBIA,PRKCA,RAF1,RELA,RELB,TNF,TNFRSF1B,TP53
Col	April Mediated Signaling	36.9	0.738	NaN	CHUK,ELK1,ELP1,FOS,IKBKB,IKBKE,IKBKG,JUN,MAP2K4,MAP3K1,MAPK1,MAPK11,MAPK14,MAPK8,NFATC1,NFATC2,NFATC3,NFATC4,NFKB1,NFKB2,NFKBIA,RELA,RELB,TNFRSF13B,TNFRSF17,TNFSF13,TRAF1,TRAF2,TRAF3,TRAF5,TRAF6
Col	Arginine Degradation I (Arginase Pathway)	2.22	0.5	NaN	ARG1,ARG2
Col	Arginine Degradation VI (Arginase 2 Pathway)	1.84	0.333	NaN	ARG1,ARG2
Col	Aryl Hydrocarbon Receptor Signaling	13.4	0.182	NaN	AHR,ATM,BAX,CCND3,CDKN1A,FAS,FASLG,FOS,HSPB1,HSPB2,IL1A,IL1B,IL6,JUN,MAPK1,MAPK3,MAPK8,MYC,NFE2L2,NFKB1,NFKB2,RELA,RELB,SRC,TGFB1,TGFB2,TGFB3,TNF,TP53
Col	Assembly of RNA Polymerase I Complex	0.485	0.0833	NaN	TBP
Col	Assembly of RNA Polymerase II Complex	0.656	0.06	NaN	ERCC3,POLR2A,TBP
Col	Assembly of RNA Polymerase III Complex	1.19	0.154	NaN	GTF3C1,TBP
Col	Atherosclerosis Signaling	41	0.392	NaN	ALOX12,ALOX15,ALOX5,APOE,CCL11,CCL2,CCR2,CCR3,CD36,CD40,CD40LG,CLU,CMA1,CSF1,CXCL12,CXCL8,CXCR4,ICAM1,IFNG,IL18,IL1A,IL1B,IL1RN,IL33,IL6,ITGA4,ITGB2,MMP3,MMP9,MSR1,NFKB1,NFKB2,PDGFA,PDGFB,PLA2G2A,PLA2G2E,PLA2G4A,PLA2G6,PLAAT4,RELA,RELB,S100A8,SELE,SELPLG,TGFB1,TNF,TNFRSF14,TNFSF12,TNFSF14,TPSAB1/TPSB2,VCAM1
Col	ATM Signaling	5.53	0.144	NaN	ABL1,ATF2,ATM,BID,CDKN1A,CREB1,JUN,MAP2K4,MAPK11,MAPK14,MAPK8,NFKBIA,TP53,ZEB1
Col	Autoimmune Thyroid Disease Signaling	3.7	0.0662	NaN	CD247,CD28,CD3D,CD3E,CD3G,CD40,CD40LG,CD80,CD86,FAS,FASLG,FCER1G,GZMB,HLA-A,HLA-B,HLA-C,HLA-DMA,HLA-DMB,HLA-DOB,HLA-DPA1,HLA-DPB1,HLA-DQA1,HLA-DQB1,HLA-DRA,HLA-DRB1,IL10,IL2,IL4,IL5,PRF1
Col	Autophagy	21.4	0.202	NaN	AKT3,ATF2,ATG10,ATG12,ATG16L1,ATG5,ATG7,ATM,BAD,BCL2,CREB1,DDIT3,EIF2A,FOS,HIF1A,JUN,MAP2K1,MAP2K4,MAPK1,MAPK3,MAPK8,MYC,MYD88,NFKB1,NFKB2,NOD2,PDGFB,PIK3C2G,RAF1,RAG1,RAG2,RIPK1,RIPK2,TBK1,TGFB1,TGFB2,TICAM1,TLR4,TNF,TNFRSF1B,TP53,TRAF3,TRAF6
Col	Axonal Guidance Signaling	11	0.0968	NaN	ABL1,AKT3,CDC42,CFL1,CXCL12,CXCR4,FYN,GNAQ,GNAS,GNB1,GRB2,HRAS,ITGA2B,ITGA4,ITGA5,ITGA6,ITGAE,ITGAL,ITGAM,ITGAX,ITGB1,ITGB2,LIMK1,MAP2K1,MAPK1,MAPK3,MKNK1,MME,MMP3,MMP9,MYL2,NFATC1,NFATC2,NFATC3,NFATC4,PDGFA,PDGFB,PIK3C2G,PLCB1,PRKCA,PRKCB,PRKCD,PTK2,RAC1,RAF1,RHOA,ROCK2,SHC1,TUBB
Col	B Cell Activating Factor Signaling	38.3	0.744	NaN	CHUK,ELK1,ELP1,FOS,IKBKB,IKBKE,IKBKG,JUN,MAP2K4,MAP3K1,MAPK1,MAPK11,MAPK14,MAPK8,NFATC1,NFATC2,NFATC3,NFATC4,NFKB1,NFKB2,NFKBIA,RELA,RELB,TNFRSF13B,TNFRSF13C,TNFRSF17,TNFSF13B,TRAF1,TRAF2,TRAF3,TRAF5,TRAF6
Col	B Cell Development	21.1	0.512	NaN	CD19,CD40,CD79A,CD79B,CD80,CD86,HLA-A,HLA-B,HLA-DMA,HLA-DMB,HLA-DOB,HLA-DPA1,HLA-DPB1,HLA-DQA1,HLA-DQB1,HLA-DRA,HLA-DRB1,IL7,IL7R,PTPRC,RAG1,RAG2
Col	B Cell Receptor Signaling	14.7	0.1	NaN	ABL1,AKT3,ATF2,BAD,BCL10,BCL2L1,BCL6,BLNK,BTK,CD19,CD22,CD79A,CD79B,CDC42,CFL1,CHUK,CREB1,EGR1,ELK1,ELP1,ETS1,FCGR2A,FCGR2B,GRB2,HRAS,IKBKB,IKBKE,IKBKG,JUN,MALT1,MAP2K1,MAP2K4,MAP2K6,MAP3K1,MAP3K5,MAP3K7,MAP3K9,MAPK1,MAPK11,MAPK14,MAPK3,MAPK8,MEF2C,NFATC1,NFATC2,NFATC3,NFATC4,NFKB1,NFKB2,NFKBIA,PAX5,PIK3C2G,POU2F2,PRKCB,PTK2,PTPN6,PTPRC,RAC1,RAF1,RELA,RELB,SHC1,SYK
Col	BAG2 Signaling Pathway	10.7	0.226	NaN	CASP3,CDKN1A,MAPK1,MAPK14,MAPK3,MAPKAPK2,MYC,NFKB1,NFKB2,PSMB10,PSMB5,PSMB7,PSMB8,PSMB9,PSMC2,PSMD7,RELA,RELB,TP53
Col	Basal Cell Carcinoma Signaling	1.07	0.0694	NaN	CTNNB1,LEF1,TCF4,TCF7,TP53
Col	BER (Base Excision Repair) Pathway	3.3	0.159	NaN	HMGB1,MAP2K1,MAP2K4,MAP2K6,MAPK1,MAPK3,TP53
Col	BEX2 Signaling Pathway	11	0.235	NaN	AKT3,BAD,BCL2,CDKN1A,CTNNB1,HIF1A,JUN,LEF1,MAP2K4,MAPK8,NFKB1,NFKB2,NFKBIA,RELA,RELB,SPP1,STAT3,TCF4,TCF7
Col	Bladder Cancer Signaling	5.96	0.138	NaN	ABL1,CDKN1A,CXCL8,HDAC3,HDAC4,HRAS,MAP2K1,MAPK1,MAPK3,MMP3,MMP9,MYC,RAF1,RPS6KA5,THBS1,TP53
Col	BMP signaling pathway	11.4	0.23	NaN	ATF2,CREB1,GRB2,HRAS,JUN,MAP2K1,MAP2K4,MAP3K7,MAPK1,MAPK11,MAPK14,MAPK3,MAPK8,NFKB1,NFKB2,RAF1,RELA,RELB,SMAD5,SMAD7
Col	Breast Cancer Regulation by Stathmin1	17.1	0.11	NaN	ACKR4,ADGRE5,ATF2,C3AR1,CCND3,CCR1,CCR10,CCR2,CCR3,CCR4,CCR5,CCR6,CCR7,CCR8,CCRL2,CMKLR1,CREB1,CX3CR1,CXCR1,CXCR6,CYSLTR1,CYSLTR2,EDNRB,FPR2,GNAQ,GNB1,GPR183,GRB2,HIF1A,HRAS,JUN,LTB4R,LTB4R2,MAP2K1,MAPK1,MAPK3,MMP9,NFKB1,NFKB2,PDGFB,PIK3C2G,PLCB1,PRKCA,PRKCB,PRKCD,PTAFR,PTGDR2,PTGER1,PTGER2,PTGER3,PTGER4,PTGFR,PTGIR,RAC1,RAF1,RHOA,S1PR1,SHC1,STAT3,TBXA2R,TGFB1,TGFB2,TP53,TUBB,XCR1
Col	Calcium Signaling	1.95	0.0648	NaN	ATF2,CREB1,HDAC3,HDAC4,MAPK1,MAPK3,MEF2A,MEF2C,MEF2D,MYL2,NFATC1,NFATC2,NFATC3,NFATC4
Col	Calcium-induced T Lymphocyte Apoptosis	1.8	0.0522	NaN	CD247,CD3D,CD3E,CD3G,CD4,FCER1G,HLA-A,HLA-B,HLA-DMA,HLA-DMB,HLA-DOB,HLA-DPA1,HLA-DPB1,HLA-DQA1,HLA-DQB1,HLA-DRA,HLA-DRB1,LCK,MEF2D,NFATC2,PRKCA,PRKCB,PRKCD,ZAP70
Col	cAMP-mediated signaling	4.69	0.0917	NaN	ATF2,CCR4,CREB1,CXCR2,DUSP4,FPR2,GNAS,LTB4R,MAP2K1,MAPK1,MAPK3,PTGER2,PTGER3,PTGER4,PTGIR,RAF1,S1PR1,SRC,STAT3,TBXA2R,XCR1
Col	Cancer Drug Resistance By Drug Efflux	4.81	0.172	NaN	ABCB1,AKT3,HRAS,MAP2K1,MAPK1,MAPK3,NFKB1,PTGS2,RAF1,TP53
Col	Cardiac Hypertrophy Signaling	17.3	0.163	NaN	ATF2,CDC42,CREB1,ELK1,GNAQ,GNAS,GNB1,GRB2,HRAS,HSPB1,IL6,IL6R,JUN,MAP2K1,MAP2K4,MAP2K6,MAP3K1,MAP3K5,MAP3K7,MAP3K9,MAPK1,MAPK11,MAPK14,MAPK3,MAPK8,MAPKAPK2,MEF2A,MEF2C,MEF2D,MYL2,NFATC4,PIK3C2G,PLCB1,RAC1,RAF1,RHOA,ROCK2,TGFB1,TGFB2,TGFB3,TGFBR1,TGFBR2
Col	Cardiac Hypertrophy Signaling (Enhanced)	84.1	0.257	NaN	AKT3,ATF2,CD40LG,CD70,CHUK,CSF2,CSF2RB,CTNNB1,CXCL8,CXCR1,CXCR2,CYBB,EDNRB,ELK1,FASLG,GNAQ,GNAS,GNB1,HDAC3,HDAC4,HRAS,HSPB1,HSPB2,IFNAR1,IFNG,IKBKB,IKBKE,IKBKG,IL10RA,IL10RB,IL11,IL11RA,IL12A,IL12B,IL12RB1,IL12RB2,IL13,IL13RA1,IL15,IL17A,IL17B,IL17F,IL17RA,IL18,IL18R1,IL18RAP,IL1A,IL1B,IL1R1,IL1R2,IL1RL1,IL1RL2,IL2,IL21,IL21R,IL22RA2,IL2RA,IL2RB,IL2RG,IL3,IL33,IL4,IL4R,IL5,IL5RA,IL6,IL6R,IL6ST,IL…
Col	Cardiac Œ≤-adrenergic Signaling	0	0.0172	NaN	GNAQ,GNAS,GNB1
Col	Cardiomyocyte Differentiation via BMP Receptors	3.13	0.217	NaN	ATF2,MAP3K7,MEF2C,MYL2,SMAD5
Col	Caveolar-mediated Endocytosis Signaling	13.8	0.28	NaN	ABL1,B2M,CD48,CD55,FYN,HLA-A,HLA-B,HLA-C,ITGA2B,ITGA4,ITGA5,ITGA6,ITGAE,ITGAL,ITGAM,ITGAX,ITGB1,ITGB2,MR1,PRKCA,SRC
Col	CCR3 Signaling in Eosinophils	15.4	0.215	NaN	CCL11,CCL24,CCL26,CCR3,CFL1,GNAQ,GNAS,GNB1,HRAS,LIMK1,MAP2K1,MAPK1,MAPK11,MAPK14,MAPK3,PIK3C2G,PLA2G2A,PLA2G2E,PLA2G4A,PLA2G6,PLCB1,PPP1R12B,PRKCA,PRKCB,PRKCD,RAC1,RAF1,RHOA,ROCK2
Col	CCR5 Signaling in Macrophages	1.66	0.0501	NaN	CCL3,CCL4,CCL5,CCR5,CD247,CD3D,CD3E,CD3G,CD4,FAS,FASLG,FCER1G,FOS,GNAQ,GNAS,GNB1,JUN,MAP2K4,MAPK1,MAPK11,MAPK14,MAPK8,PRKCA,PRKCB,PRKCD
Col	CD27 Signaling in Lymphocytes	26.1	0.491	NaN	BCL2L1,BID,CASP3,CASP8,CD27,CD70,CHUK,ELP1,FOS,IKBKB,IKBKE,IKBKG,JUN,MAP2K1,MAP2K4,MAP2K6,MAP3K1,MAP3K5,MAP3K7,MAP3K9,MAPK8,NFKB1,NFKB2,NFKBIA,RELA,RELB,TRAF2,TRAF5
Col	CD28 Signaling in T Helper Cells	14.5	0.108	NaN	AKT3,BCL10,CD247,CD28,CD3D,CD3E,CD3G,CD4,CD80,CD86,CDC42,CHUK,CTLA4,ELP1,FCER1G,FOS,FYN,GRB2,HLA-A,HLA-B,HLA-DMA,HLA-DMB,HLA-DOB,HLA-DPA1,HLA-DPB1,HLA-DQA1,HLA-DQB1,HLA-DRA,HLA-DRB1,IKBKB,IKBKE,IKBKG,IL2,JUN,LCK,LCP2,MALT1,MAP2K1,MAP2K4,MAP3K1,MAPK8,NFATC1,NFATC2,NFATC3,NFATC4,NFKB1,NFKB2,NFKBIA,PIK3C2G,PTPN6,PTPRC,RAC1,RELA,RELB,SYK,ZAP70
Col	CD40 Signaling	36.9	0.552	NaN	CD40,CD40LG,CHUK,ELP1,FOS,ICAM1,IKBKB,IKBKE,IKBKG,JAK3,JUN,LTA,MAP2K1,MAP2K4,MAP2K6,MAP3K7,MAPK1,MAPK11,MAPK14,MAPK3,MAPK8,MAPKAPK2,NFKB1,NFKB2,NFKBIA,PIK3C2G,PTGS1,PTGS2,RELA,RELB,STAT3,TNFAIP3,TRAF1,TRAF2,TRAF3,TRAF5,TRAF6
Col	CDC42 Signaling	6.41	0.0748	NaN	ATF2,B2M,CD247,CD3D,CD3E,CD3G,CDC42,CFL1,FCER1G,FOS,HLA-A,HLA-B,HLA-C,HLA-DMA,HLA-DMB,HLA-DOB,HLA-DPA1,HLA-DPB1,HLA-DQA1,HLA-DQB1,HLA-DRA,HLA-DRB1,ITGA2B,ITGA4,ITGA5,ITGA6,ITGAE,ITGAL,ITGAM,ITGAX,ITGB1,ITGB2,JUN,LIMK1,MAP2K4,MAPK1,MAPK11,MAPK14,MAPK8,MYL2,PPP1R12B,RAF1,SRC
Col	CDK5 Signaling	4.15	0.116	NaN	ABL1,EGR1,GNAS,HRAS,ITGA6,ITGB1,MAP2K1,MAPK1,MAPK11,MAPK14,MAPK3,MAPK8,RAF1
Col	Cell Cycle: G1/S Checkpoint Regulation	6.61	0.191	NaN	ABL1,ATM,CCND3,CDKN1A,HDAC3,HDAC4,MAX,MYC,SMAD3,TGFB1,TGFB2,TGFB3,TP53
Col	Cell Cycle: G2/M DNA Damage Checkpoint Regulation	1.1	0.08	NaN	ABL1,ATM,CDKN1A,TP53
Col	Cellular Effects of Sildenafil (Viagra)	0	0.0268	NaN	GNAS,MYL2,PLCB1,PPP1R12B
Col	Ceramide Signaling	12.1	0.233	NaN	AKT3,BAD,BCL2,FOS,HRAS,JUN,MAP2K1,MAP2K4,MAP3K1,MAPK3,MAPK8,NFKB1,NFKB2,PIK3C2G,RAF1,RELA,RELB,S1PR1,SMPD3,TNF,TNFRSF1B
Col	Chemokine Signaling	30.3	0.438	NaN	CCL11,CCL13,CCL2,CCL24,CCL4,CCL5,CCL7,CCR3,CCR5,CFL1,CXCL12,CXCR4,FOS,GNAQ,HRAS,JUN,LIMK1,MAP2K1,MAPK1,MAPK11,MAPK14,MAPK3,MAPK8,MYL2,NOX1,PIK3C2G,PLCB1,PPP1R12B,PRKCA,PRKCB,PTK2,RAF1,RHOA,ROCK2,SRC
Col	Cholecystokinin/Gastrin-mediated Signaling	24.5	0.303	NaN	ATF2,CDC42,ELK1,FOS,GNAQ,GRB2,HRAS,IL18,IL1A,IL1B,IL1RN,IL33,JUN,MAP2K1,MAP2K4,MAP2K6,MAPK1,MAPK14,MAPK3,MAPK8,MEF2A,MEF2C,MEF2D,PLCB1,PRKCA,PRKCB,PRKCD,PTGS2,PTK2,RAC1,RAF1,RHOA,ROCK2,SHC1,SRC,TNF
Col	Chondroitin Sulfate Biosynthesis	0	0.0182	NaN	B3GAT1
Col	Chronic Myeloid Leukemia Signaling	22.8	0.308	NaN	ABL1,AKT3,BAD,BCL2L1,CCND3,CDKN1A,CHUK,GRB2,HDAC3,HDAC4,HRAS,IKBKB,IKBKE,IKBKG,MAP2K1,MAPK1,MAPK3,MYC,NFKB1,NFKB2,PIK3C2G,RAF1,RELA,RELB,SMAD3,STAT5A,STAT5B,TGFB1,TGFB2,TGFB3,TGFBR1,TGFBR2,TP53
Col	Circadian Rhythm Signaling	0.536	0.0606	NaN	ATF2,CREB1
Col	Citrulline Biosynthesis	1.49	0.222	NaN	ARG1,ARG2
Col	Citrulline-Nitric Oxide Cycle	0.818	0.2	NaN	NOS2
Col	Clathrin-mediated Endocytosis Signaling	2.78	0.0777	NaN	APOE,CDC42,CLU,GRB2,ITGA5,ITGB1,ITGB2,PDGFA,PDGFB,PIK3C2G,RAC1,S100A8,SRC,TFRC,UBB
Col	CNTF Signaling	8.57	0.246	NaN	GRB2,HRAS,IL6ST,JAK1,JAK2,MAP2K1,MAPK1,MAPK3,PIK3C2G,RAF1,RPS6KA5,STAT1,STAT3,TYK2
Col	Coagulation System	1.59	0.114	NaN	F13A1,KNG1,PLAU,PLAUR
Col	Colanic Acid Building Blocks Biosynthesis	0.432	0.0714	NaN	GPI
Col	Colorectal Cancer Metastasis Signaling	40.3	0.253	NaN	AKT3,BAD,BAX,BCL2L1,CASP3,CDC42,CTNNB1,FOS,GNAQ,GNAS,GNB1,GRB2,HRAS,IFNG,IFNGR1,IL6,IL6R,IL6ST,JAK1,JAK2,JAK3,JUN,LEF1,MAP2K1,MAP2K4,MAPK1,MAPK3,MAPK8,MMP3,MMP9,MYC,NFKB1,NFKB2,NOS2,PIK3C2G,PTGER1,PTGER2,PTGER3,PTGER4,PTGS2,RAC1,RELA,RELB,RHOA,SMAD2,SMAD3,SRC,STAT1,STAT3,TCF4,TCF7,TGFB1,TGFB2,TGFB3,TGFBR1,TGFBR2,TLR1,TLR2,TLR3,TLR4,TLR5,TLR6,TLR7,TLR8,TLR9,TNF,TP53,TYK2
Col	Communication between Innate and Adaptive Immune Cells	7.15	0.0667	NaN	B2M,CCL15,CCL3,CCL4,CCL5,CCR7,CD247,CD28,CD3D,CD3E,CD3G,CD4,CD40,CD40LG,CD79A,CD79B,CD80,CD83,CD86,CD8A,CD8B,CSF2,CXCL10,CXCL8,FCER1G,HLA-A,HLA-B,HLA-C,HLA-DRA,HLA-DRB1,IFNB1,IFNG,IL10,IL12A,IL12B,IL15,IL18,IL1A,IL1B,IL1RN,IL2,IL3,IL33,IL4,IL5,IL6,MR1,TLR1,TLR2,TLR3,TLR4,TLR5,TLR6,TLR7,TLR8,TLR9,TNF,TNFRSF13B,TNFRSF13C,TNFRSF17,TNFSF13,TNFSF13B
Col	Complement System	44.7	0.892	NaN	C1QA,C1QB,C1QBP,C1R,C1S,C2,C3,C3AR1,C4A/C4B,C4BPA,C5,C6,C7,C8A,C8B,C8G,C9,CD46,CD55,CD59,CFB,CFD,CFH,CFI,CR1,CR2,ITGAM,ITGAX,ITGB2,MASP1,MASP2,MBL2,SERPING1
Col	Coronavirus Pathogenesis Pathway	51.7	0.345	NaN	ABL1,BAX,BCL2,BCL2L11,BST2,CASP1,CASP3,CASP8,CCL2,CCL5,CCR2,CHUK,CXCL8,DDIT3,DDX58,EIF2A,ELK1,FASLG,FOS,HDAC3,HDAC4,HIF1A,IFNA4,IFNAR1,IFNAR2,IFNB1,IFNG,IKBKB,IL17RA,IL1B,IL6,IRF3,IRF7,JAK1,JUN,KNG1,MAP2K4,MAPK1,MAPK11,MAPK14,MAPK3,MAPK8,MAVS,NFKB1,NFKB2,NFKBIA,NLRP3,OAS1,OAS2,OAS3,PTGS2,PYCARD,RELA,RELB,RIPK1,SMAD3,STAT1,STAT2,STAT3,STING1,TBK1,TGFB1,TGFBR1,TGFBR2,TICAM1,TLR3,TLR7,TP53,TRAF3,TYK2
Col	Coronavirus Replication Pathway	0.365	0.0444	NaN	IFITM1,TUBB
Col	Corticotropin Releasing Hormone Signaling	8.51	0.148	NaN	ATF2,CREB1,ELK1,FASLG,FOS,GNAQ,GNAS,JUN,MAP2K1,MAPK1,MAPK11,MAPK14,MAPK3,MEF2A,MEF2C,MEF2D,NOS2,PRKCA,PRKCB,PRKCD,PTGS2,RAF1
Col	Creatine-phosphate Biosynthesis	0.818	0.2	NaN	MAP4K4
Col	CREB Signaling in Neurons	16.7	0.108	NaN	ACKR4,ADGRE5,AKT3,ATF2,C3AR1,CCR1,CCR10,CCR2,CCR3,CCR4,CCR5,CCR6,CCR7,CCR8,CCRL2,CMKLR1,CREB1,CX3CR1,CXCR1,CXCR6,CYSLTR1,CYSLTR2,EDNRB,ELK1,FLT1,FPR2,GNAQ,GNAS,GNB1,GPR183,GRB2,HRAS,IGF2R,LTB4R,LTB4R2,MAP2K1,MAPK1,MAPK3,PDGFB,PDGFRB,PIK3C2G,PLCB1,POLR2A,PRKCA,PRKCB,PRKCD,PTAFR,PTGDR2,PTGER1,PTGER2,PTGER3,PTGER4,PTGFR,PTGIR,RAF1,S1PR1,SHC1,TBP,TBXA2R,TGFB1,TGFB2,TGFBR1,TGFBR2,TNFRSF11A,XCR1
Col	Crosstalk between Dendritic Cells and Natural Killer Cells	57.7	0.604	NaN	CCR7,CD209,CD28,CD40,CD40LG,CD69,CD80,CD83,CD86,CSF2,CSF2RB,FAS,FASLG,HLA-A,HLA-B,HLA-C,HLA-DRA,HLA-DRB1,ICAM3,IFNB1,IFNG,IL12A,IL12B,IL15,IL18,IL2,IL2RB,IL2RG,IL3,IL4,IL6,ITGAL,KIR2DL4,KIR3DL1,KIR3DL2,KIR3DL3,KLRC4-KLRK1/KLRK1,KLRD1,LTA,LTB,LTBR,NFKB1,NFKB2,PRF1,RELA,RELB,TLR3,TLR4,TLR7,TLR9,TNF,TNFRSF1B,TNFSF10,TREM2,TYROBP
Col	CSDE1 Signaling Pathway	4.13	0.161	NaN	AKT3,CCL2,CCND3,CTNNB1,FN1,FOS,MYC,RAC1,TGFB1
Col	CTLA4 Signaling in Cytotoxic T Lymphocytes	2.39	0.0565	NaN	AKT3,B2M,CD247,CD28,CD3D,CD3E,CD3G,CD80,CD86,CD8A,CD8B,CTLA4,FCER1G,FYN,GRB2,HLA-A,HLA-B,HLA-C,JAK2,LCK,LCP2,MR1,PIK3C2G,PTPN22,PTPN6,SYK,ZAP70
Col	CXCR4 Signaling	13.7	0.18	NaN	AKT3,CD4,CDC42,CXCL12,CXCR4,EGR1,ELK1,FOS,GNAQ,GNAS,GNB1,HRAS,JUN,MAP2K1,MAP2K4,MAPK1,MAPK3,MAPK8,MYL2,PIK3C2G,PLCB1,PRKCA,PRKCB,PRKCD,PTK2,RAC1,RAF1,RHOA,ROCK2,SRC
Col	Cyclins and Cell Cycle Regulation	4.07	0.131	NaN	ABL1,ATM,CCND3,CDKN1A,HDAC3,HDAC4,RAF1,TGFB1,TGFB2,TGFB3,TP53
Col	Cytotoxic T Lymphocyte-mediated Apoptosis of Target Cells	0.996	0.0447	NaN	B2M,BCL2,BID,CASP3,CASP8,CD247,CD3D,CD3E,CD3G,FADD,FAS,FASLG,FCER1G,GZMB,HLA-A,HLA-B,HLA-C,MR1,PRF1
Col	D-myo-inositol (1,4,5,6)-Tetrakisphosphate Biosynthesis	0.921	0.0511	NaN	DUSP4,PDCD1,PPP1R12B,PTPN2,PTPN22,PTPN6,PTPRC,SIRPA,SOCS3
Col	D-myo-inositol (1,4,5)-Trisphosphate Biosynthesis	0.24	0.0385	NaN	PLCB1
Col	D-myo-inositol (3,4,5,6)-tetrakisphosphate Biosynthesis	0.921	0.0511	NaN	DUSP4,PDCD1,PPP1R12B,PTPN2,PTPN22,PTPN6,PTPRC,SIRPA,SOCS3
Col	D-myo-inositol-5-phosphate Metabolism	1.02	0.0521	NaN	DUSP4,PDCD1,PLCB1,PPP1R12B,PTPN2,PTPN22,PTPN6,PTPRC,SIRPA,SOCS3
Col	Death Receptor Signaling	32.1	0.406	NaN	ARHGDIB,BCL2,BID,BIRC2,CASP10,CASP2,CASP3,CASP8,CHUK,CRADD,DAXX,ELP1,FADD,FAS,FASLG,HSPB1,HSPB2,IKBKB,IKBKE,IKBKG,LIMK1,MAP2K4,MAP3K5,MAP4K4,MAPK8,NFKB1,NFKB2,NFKBIA,RELA,RELB,RIPK1,TBK1,TNF,TNFRSF1B,TNFSF10,TNFSF12,TNFSF15,TRADD,TRAF2
Col	Dendritic Cell Maturation	33	0.149	NaN	AKT3,ATF2,B2M,CCR7,CD1A,CD1B,CD1C,CD1D,CD247,CD3D,CD3E,CD3G,CD40,CD40LG,CD58,CD80,CD83,CD86,CHUK,CREB1,CSF2,ELP1,FCER1G,FCGR1A,FCGR2A,FCGR2B,HLA-A,HLA-B,HLA-C,HLA-DMA,HLA-DMB,HLA-DOB,HLA-DPA1,HLA-DPB1,HLA-DQA1,HLA-DQB1,HLA-DRA,HLA-DRB1,ICAM1,IFNAR1,IFNB1,IKBKB,IKBKE,IKBKG,IL10,IL12A,IL12B,IL15,IL18,IL1A,IL1B,IL1RL2,IL1RN,IL23A,IL33,IL6,IRF8,JAK2,LTA,LTB,LTBR,MAP2K4,MAPK1,MAPK11,MAPK14,MAPK3,MAPK8…
Col	Dermatan Sulfate Biosynthesis	0	0.0172	NaN	B3GAT1
Col	Differential Regulation of Cytokine Production in Intestinal Epithelial Cells by IL-17A and IL-17F	31.5	0.957	NaN	CCL2,CCL3,CCL4,CCL5,CSF2,CSF3,CXCL1,DEFB1,DEFB103A/DEFB103B,DEFB4A/DEFB4B,IFNG,IL10,IL12A,IL12B,IL13,IL17A,IL17F,IL1A,IL1B,IL3,IL9,TNF
Col	Differential Regulation of Cytokine Production in Macrophages and T Helper Cells by IL-17A and IL-17F	26.9	1	NaN	CCL2,CCL3,CCL4,CCL5,CSF2,CSF3,CXCL1,IL10,IL12A,IL12B,IL13,IL17A,IL17F,IL1B,IL3,IL6,IL9,TNF
Col	Dilated Cardiomyopathy Signaling Pathway	1.68	0.0685	NaN	AKT3,BAD,BAX,BCL2,GNAS,MAPK1,MAPK11,MAPK14,MAPK3,MYL2
Col	DNA damage-induced 14-3-3œÉ Signaling	1.65	0.158	NaN	AKT3,ATM,TP53
Col	DNA Double-Strand Break Repair by Homologous Recombination	1.13	0.143	NaN	ABL1,ATM
Col	DNA Double-Strand Break Repair by Non-Homologous End Joining	0.432	0.0714	NaN	ATM
Col	Docosahexaenoic Acid (DHA) Signaling	7.67	0.289	NaN	AKT3,ALOX15,APP,BAD,BAX,BCL2,BCL2L1,BID,CASP3,IL1B,PIK3C2G
Col	Dopamine-DARPP32 Feedback in cAMP Signaling	0.866	0.0497	NaN	ATF2,CREB1,GNAQ,GNAS,KCNJ2,PLCB1,PRKCA,PRKCB,PRKCD
Col	EGF Signaling	18.2	0.4	NaN	AKT3,ELK1,FOS,GRB2,HRAS,JAK1,JUN,MAP2K1,MAP2K4,MAP3K1,MAPK1,MAPK11,MAPK14,MAPK3,MAPK8,PIK3C2G,PRKCA,RAF1,SHC1,SRC,STAT1,STAT3
Col	Eicosanoid Signaling	16	0.328	NaN	ALOX12,ALOX15,ALOX5,CYSLTR1,CYSLTR2,FPR2,LTB4R,LTB4R2,PLA2G2A,PLA2G2E,PLA2G4A,PLA2G6,PLAAT4,PTGER1,PTGER2,PTGER3,PTGER4,PTGFR,PTGIR,PTGS1,PTGS2,TBXA2R
Col	EIF2 Signaling	1.82	0.0625	NaN	AKT3,BCL2,DDIT3,EIF2A,EIF2AK2,GRB2,HRAS,MAP2K1,MAPK1,MAPK3,MYC,PIK3C2G,RAF1,SHC1
Col	Endocannabinoid Cancer Inhibition Pathway	20.4	0.245	NaN	AKT3,ATF2,BAD,CASP1,CASP10,CASP2,CASP3,CASP8,CCND3,CDKN1A,CREB1,CTNNB1,DDIT3,EIF2A,GNAQ,HIF1A,LEF1,MAP2K1,MAP2K4,MAP2K6,MAPK1,MAPK14,MAPK3,MYC,NOS2,PIK3C2G,PTK2,RAF1,RHOA,ROCK2,SMPD3,SRC,TCF4,TCF7,TWIST2
Col	Endocannabinoid Developing Neuron Pathway	8.54	0.163	NaN	AKT3,ATF2,CREB1,CTNNB1,GNB1,HRAS,MAP2K1,MAP2K4,MAP2K6,MAPK1,MAPK11,MAPK14,MAPK3,MAPK8,PIK3C2G,RAC1,RAF1,RHOA,SRC,STAT3
Col	Endocannabinoid Neuronal Synapse Pathway	1.29	0.0612	NaN	GNAQ,GNB1,MAPK1,MAPK11,MAPK14,MAPK3,MAPK8,PLCB1,PTGS2
Col	Endometrial Cancer Signaling	8.25	0.233	NaN	AKT3,BAD,CTNNB1,ELK1,GRB2,HRAS,LEF1,MAP2K1,MAPK1,MAPK3,MYC,PIK3C2G,RAF1,TP53
Col	Endoplasmic Reticulum Stress Pathway	4.39	0.286	NaN	CASP3,DDIT3,MAP3K5,MAPK8,TRAF2,XBP1
Col	Endothelin-1 Signaling	16.1	0.183	NaN	CASP1,CASP10,CASP2,CASP3,CASP8,EDNRB,FOS,GNAQ,GNAS,GRB2,HRAS,JUN,MAPK1,MAPK11,MAPK14,MAPK3,MAPK8,MYC,NOS2,PIK3C2G,PLA2G2A,PLA2G2E,PLA2G4A,PLA2G6,PLAAT4,PLCB1,PRKCA,PRKCB,PRKCD,PTGER2,PTGS1,PTGS2,RAF1,SHC1,SRC
Col	eNOS Signaling	1.83	0.0692	NaN	AKT3,CASP3,CASP8,FLT1,GNAQ,GNAS,KNG1,PIK3C2G,PRKCA,PRKCB,PRKCD
Col	Ephrin A Signaling	4.76	0.191	NaN	CDC42,CFL1,FYN,LIMK1,PIK3C2G,PTK2,RAC1,RHOA,ROCK2
Col	Ephrin B Signaling	9.01	0.222	NaN	CDC42,CFL1,CTNNB1,CXCL12,CXCR4,GNAQ,GNAS,GNB1,HRAS,LIMK1,MAPK1,MAPK3,PTK2,RAC1,RHOA,ROCK2
Col	Ephrin Receptor Signaling	20.6	0.204	NaN	ABL1,AKT3,ATF2,CDC42,CFL1,CREB1,CXCL12,CXCR4,FYN,GNAQ,GNAS,GNB1,GRB2,HRAS,ITGA2B,ITGA4,ITGA5,ITGA6,ITGAE,ITGAL,ITGAM,ITGAX,ITGB1,ITGB2,JAK2,LIMK1,MAP2K1,MAP4K4,MAPK1,MAPK3,PDGFA,PDGFB,PIK3C2G,PTK2,RAC1,RAF1,RHOA,ROCK2,SHC1,SRC,STAT3
Col	Epithelial Adherens Junction Signaling	6.06	0.121	NaN	AKT3,CDC42,CFL1,CTNNB1,FYN,HRAS,LEF1,LIMK1,NOTCH1,NOTCH2,RAC1,RHOA,ROCK2,SRC,TCF4,TCF7,TGFB2,TGFBR1,TGFBR2
Col	ERB2-ERBB3 Signaling	10.7	0.262	NaN	BAD,ELK1,GRB2,HRAS,JAK3,JUN,MAP2K1,MAPK1,MAPK3,MYC,PIK3C2G,RAF1,SHC1,STAT3,STAT5A,STAT5B,TYK2
Col	ERBB Signaling	11.7	0.223	NaN	AREG,CDC42,ELK1,FOS,GRB2,HRAS,JUN,MAP2K1,MAP2K4,MAP2K6,MAPK1,MAPK11,MAPK14,MAPK3,MAPK8,PIK3C2G,PRKCA,PRKCB,PRKCD,RAF1,SHC1
Col	ERBB4 Signaling	4.95	0.162	NaN	GRB2,HRAS,MAP2K1,MAPK1,MAPK3,PIK3C2G,PRKCA,PRKCB,PRKCD,RAF1,SHC1
Col	ERK/MAPK Signaling	24.1	0.215	NaN	ATF2,BAD,CREB1,DUSP4,ELK1,ETS1,FOS,FYN,GRB2,HRAS,HSPB1,HSPB2,ITGA2B,ITGA4,ITGA5,ITGA6,ITGAE,ITGAL,ITGAM,ITGAX,ITGB1,ITGB2,MAP2K1,MAPK1,MAPK3,MAPKAPK5,MKNK1,MYC,NFATC1,PIK3C2G,PLA2G2A,PLA2G2E,PLA2G4A,PLA2G6,PPARG,PRKCA,PRKCB,PRKCD,PTK2,RAC1,RAF1,RPS6KA5,SHC1,SRC,STAT1,STAT3
Col	ERK5 Signaling	7.17	0.194	NaN	ATF2,BAD,CREB1,FOS,GNAQ,HRAS,IL6ST,LIF,MEF2A,MEF2C,MEF2D,MYC,RPS6KA5,SRC
Col	Erythropoietin Signaling Pathway	60.6	0.412	NaN	AKT3,BAD,BCL2L1,BIRC2,CD40LG,CD70,CSF2,CSF2RB,CTNNB1,CXCL8,ELK1,FASLG,FOS,GRB2,HIF1A,HRAS,IFNG,IL11,IL12A,IL12B,IL13,IL15,IL17A,IL17B,IL17F,IL18,IL1A,IL1B,IL2,IL21,IL3,IL33,IL4,IL5,IL6,JAK2,JUN,LIF,LTA,LTB,MAP2K1,MAPK1,MAPK3,NFKB1,NFKB2,NFKBIA,PIK3C2G,PRKCA,PRKCB,PRKCD,PTPN6,RAC1,RAF1,RELA,RELB,SHC1,SRC,STAT5A,STAT5B,TGFB1,TGFB2,TGFB3,TNF,TNFSF10,TNFSF11,TNFSF12,TNFSF13,TNFSF13B,TNFSF14,TNFSF15,T…
Col	Estrogen Receptor Signaling	14.7	0.121	NaN	AKT3,ARG2,ATF2,BAD,BCL2,CDKN1A,CFL1,CREB1,FOS,GNAQ,GNAS,GNB1,GRB2,HDAC3,HIF1A,HRAS,IGF2R,JAK1,JAK2,JAK3,JUN,LIMK1,MAP2K1,MAPK1,MAPK3,MMP3,MMP9,MYC,MYL2,NFKB1,NFKB2,NOTCH1,NR3C1,PIK3C2G,PLCB1,PPP1R12B,PRKCA,PRKCB,PRKCD,RAF1,RELA,RELB,RHOA,ROCK2,SDHA,SHC1,SRC,TP53,TYK2
Col	Estrogen-Dependent Breast Cancer Signaling	9.3	0.215	NaN	AKT3,ATF2,CREB1,ELK1,FOS,HRAS,JUN,MAPK1,MAPK3,NFKB1,NFKB2,PIK3C2G,RELA,RELB,SRC,STAT5A,STAT5B
Col	Estrogen-mediated S-phase Entry	0.686	0.0769	NaN	CDKN1A,MYC
Col	Eumelanin Biosynthesis	0.907	0.25	NaN	MIF
Col	Extrinsic Prothrombin Activation Pathway	0.387	0.0625	NaN	F13A1
Col	Factors Promoting Cardiogenesis in Vertebrates	11.5	0.172	NaN	ATF2,CREB1,CTNNB1,LEF1,MAP2K4,MAP3K7,MAPK14,MAPK8,MEF2C,MYC,MYL2,PLCB1,PRKCA,PRKCB,PRKCD,RHOA,ROCK2,SMAD2,SMAD5,TCF4,TCF7,TGFB1,TGFB2,TGFB3,TGFBR1,TGFBR2
Col	FAK Signaling	10.6	0.188	NaN	AKT3,FYN,GRB2,HRAS,ITGA2B,ITGA4,ITGA5,ITGA6,ITGAE,ITGAL,ITGAM,ITGAX,ITGB1,ITGB2,MAP2K1,MAPK1,MAPK3,PIK3C2G,PTK2,RAC1,RAF1,SRC
Col	FAT10 Cancer Signaling Pathway	23.6	0.5	NaN	AKT3,CHUK,CTNNB1,CXCR4,IFNG,IKBKB,IKBKE,IKBKG,IL6,NFKB1,NFKB2,NFKBIA,RELA,RELB,SMAD2,SMAD3,STAT3,TGFB1,TGFB2,TGFB3,TGFBR1,TGFBR2,TNF,TNFRSF1B,TP53
Col	FAT10 Signaling Pathway	4.13	0.161	NaN	IFNG,PSMB10,PSMB5,PSMB7,PSMB8,PSMB9,PSMC2,PSMD7,TNF
Col	Fatty Acid Œ±-oxidation	0.316	0.05	NaN	PTGS2
Col	Fc Epsilon RI Signaling	22.4	0.288	NaN	AKT3,BTK,CSF2,FCER1A,FCER1G,FYN,GRB2,HRAS,IL13,IL3,IL4,IL5,LCP2,MAP2K1,MAP2K4,MAP2K6,MAPK1,MAPK11,MAPK14,MAPK3,MAPK8,MS4A2,PIK3C2G,PLA2G2A,PLA2G2E,PLA2G4A,PLA2G6,PRKCA,PRKCB,PRKCD,RAC1,RAF1,SYK,TNF
Col	FcŒ≥ Receptor-mediated Phagocytosis in Macrophages and Monocytes	8.07	0.181	NaN	AKT3,CDC42,CSF2,FCGR1A,FCGR2A,FYN,LCP2,MAPK1,MAPK3,PIK3C2G,PLA2G6,PRKCA,PRKCB,PRKCD,RAC1,SRC,SYK
Col	FcŒ≥RIIB Signaling in B Lymphocytes	4.73	0.141	NaN	BLNK,BTK,CD79A,CD79B,FCGR2B,GRB2,HRAS,MAP2K4,MAPK8,PIK3C2G,SHC1,SYK
Col	Ferroptosis Signaling Pathway	8.35	0.159	NaN	ALOX12,ALOX15,ALOX5,BID,CDKN1A,CYBB,DPP4,EIF2A,HRAS,HSPB1,KEAP1,MAP2K1,MAPK1,MAPK3,NFE2L2,NOX1,RAF1,STAT3,TFRC,TP53
Col	FGF Signaling	13.7	0.262	NaN	AKT3,ATF2,CREB1,GRB2,HRAS,MAP2K1,MAP2K6,MAP3K1,MAP3K5,MAPK1,MAPK11,MAPK14,MAPK3,MAPK8,MAPKAPK2,PIK3C2G,PRKCA,PTPN6,RAC1,RAF1,RPS6KA5,STAT3
Col	FLT3 Signaling in Hematopoietic Progenitor Cells	16.4	0.3	NaN	AKT3,ATF2,BAD,CREB1,ELK1,FLT3LG,GRB2,HRAS,MAP2K1,MAPK1,MAPK11,MAPK14,MAPK3,PIK3C2G,RAF1,RPS6KA5,SHC1,STAT1,STAT2,STAT3,STAT4,STAT5A,STAT5B,STAT6
Col	fMLP Signaling in Neutrophils	14.8	0.214	NaN	CDC42,CYBB,ELK1,FPR2,GNAQ,GNAS,GNB1,HRAS,MAP2K1,MAPK1,MAPK3,NFATC1,NFATC2,NFATC3,NFATC4,NFKB1,NFKB2,NFKBIA,NOX1,PIK3C2G,PLCB1,PRKCA,PRKCB,PRKCD,RAC1,RAF1,RELA,RELB
Col	FXR/RXR Activation	6.15	0.135	NaN	AKT3,APOE,C3,C4A/C4B,C9,CLU,IL18,IL1A,IL1B,IL1RN,IL33,KNG1,MAP2K4,MAPK8,PPARG,TNF,VTN
Col	G Beta Gamma Signaling	5.34	0.124	NaN	AKT3,BTK,CDC42,GNAQ,GNAS,GNB1,GRB2,HRAS,MAPK1,MAPK3,PRKCA,PRKCB,PRKCD,RAF1,SHC1,SRC
Col	G Protein Signaling Mediated by Tubby	3.3	0.159	NaN	ABL1,GNAQ,GNAS,GNB1,JAK2,LCK,PLCB1
Col	G-Protein Coupled Receptor Signaling	15.4	0.149	NaN	AKT3,ATF2,CCR4,CHUK,CREB1,CXCR2,DUSP4,ELP1,FPR2,FYN,GNAQ,GNAS,GRB2,HRAS,IKBKB,IKBKE,IKBKG,LTB4R,MAP2K1,MAPK1,MAPK3,NFKB1,NFKB2,NFKBIA,PIK3C2G,PLCB1,PRKCA,PRKCB,PTGER2,PTGER3,PTGER4,PTGIR,RAF1,RELA,RELB,S1PR1,SHC1,SRC,STAT3,TBXA2R,XCR1
Col	GABA Receptor Signaling	0	0.0305	NaN	GNAQ,GNAS,GNB1,UBB
Col	GADD45 Signaling	2.45	0.2	NaN	ATM,CCND3,CDKN1A,TP53
Col	Gap Junction Signaling	3.57	0.0859	NaN	AKT3,CTNNB1,GNAQ,GNAS,GRB2,HRAS,MAP2K1,MAPK1,MAPK3,PIK3C2G,PLCB1,PRKCA,PRKCB,PRKCD,RAF1,SRC,TUBB
Col	GDNF Family Ligand-Receptor Interactions	7.74	0.197	NaN	CDC42,CREB1,FOS,GRB2,HRAS,JUN,MAP2K1,MAP2K4,MAPK1,MAPK3,MAPK8,PIK3C2G,RAC1,RAF1,SHC1
Col	GDP-mannose Biosynthesis	0.745	0.167	NaN	GPI
Col	Germ Cell-Sertoli Cell Junction Signaling	14.2	0.181	NaN	CDC42,CFL1,CTNNB1,HRAS,ITGA6,ITGB1,KEAP1,LIMK1,MAP2K1,MAP2K4,MAP2K6,MAP3K1,MAP3K5,MAP3K7,MAP3K9,MAPK1,MAPK14,MAPK3,MAPK8,PIK3C2G,PTK2,RAC1,RHOA,SRC,TGFB1,TGFB2,TGFB3,TGFBR1,TGFBR2,TNF,TUBB
Col	Glioblastoma Multiforme Signaling	8.77	0.14	NaN	AKT3,CCND3,CDC42,CDKN1A,CTNNB1,GRB2,HRAS,LEF1,MAP2K1,MAPK1,MAPK3,MYC,PDGFA,PDGFB,PDGFRB,PIK3C2G,PLCB1,PRKCD,RAC1,RAF1,RHOA,SHC1,SRC,TP53
Col	Glioma Invasiveness Signaling	6.24	0.178	NaN	CD44,CDC42,HRAS,MAPK1,MAPK3,MMP9,PIK3C2G,PLAU,PLAUR,PTK2,RAC1,RHOA,VTN
Col	Glioma Signaling	10.1	0.177	NaN	ABL1,AKT3,CCND3,CDKN1A,GRB2,HDAC3,HDAC4,HRAS,IGF2R,MAP2K1,MAPK1,MAPK3,PDGFA,PDGFB,PDGFRB,PIK3C2G,PRKCA,PRKCB,PRKCD,RAF1,SHC1,TP53
Col	Glucocorticoid Receptor Signaling	92.2	0.258	NaN	AKT3,ARG2,B2M,BCL2,BCL2L1,BCL2L11,CCL11,CCL13,CCL2,CCL3,CCL5,CD163,CD247,CD3D,CD3E,CD3G,CDKN1A,CHUK,CREB1,CSF2,CSF2RB,CXCL3,CXCL8,CXCR1,CXCR2,ELK1,ELP1,ERCC3,FCGR1A,FKBP5,FOS,GRB2,HLA-A,HLA-B,HLA-C,HLA-DMA,HLA-DMB,HLA-DOB,HLA-DPA1,HLA-DPB1,HLA-DQA1,HLA-DQB1,HLA-DRA,HLA-DRB1,HMGB1,HRAS,ICAM1,IFNA2,IFNA4,IFNAR1,IFNB1,IFNG,IKBKB,IKBKE,IKBKG,IL10,IL10RA,IL10RB,IL11RA,IL12RB1,IL12RB2,IL13,IL13RA1,IL17…
Col	Gluconeogenesis I	0.25	0.04	NaN	GPI
Col	Glutamate Receptor Signaling	0	0.0152	NaN	GNB1
Col	Glycoaminoglycan-protein Linkage Region Biosynthesis	0.686	0.143	NaN	B3GAT1
Col	Glycolysis I	0.25	0.04	NaN	GPI
Col	GM-CSF Signaling	14.4	0.3	NaN	AKT3,BCL2L1,CISH,CSF2,CSF2RB,ELK1,ETS1,GRB2,HRAS,JAK2,MAP2K1,MAPK1,MAPK3,PIK3C2G,PRKCB,RAF1,RUNX1,SHC1,STAT1,STAT3,STAT5B
Col	GNRH Signaling	17.2	0.191	NaN	ATF2,CDC42,CREB1,EGR1,ELK1,FOS,GNAQ,GNAS,GNB1,GRB2,HRAS,JUN,MAP2K1,MAP2K4,MAP2K6,MAP3K1,MAP3K5,MAP3K7,MAP3K9,MAPK1,MAPK11,MAPK14,MAPK3,MAPK8,NFKB1,NFKB2,PLCB1,PRKCA,PRKCB,PRKCD,PTK2,RAC1,RAF1,RELA,RELB,SRC
Col	GŒ±12/13 Signaling	22.6	0.271	NaN	AKT3,BTK,CDC42,CDH5,CHUK,CTNNB1,ELK1,ELP1,HRAS,IKBKB,IKBKE,IKBKG,JUN,MAP2K1,MAP2K4,MAP3K1,MAP3K5,MAPK1,MAPK3,MAPK8,MEF2A,MEF2C,MEF2D,MYL2,NFKB1,NFKB2,NFKBIA,PIK3C2G,PTK2,RAF1,RELA,RELB,RHOA,ROCK2,SRC,TBXA2R
Col	GŒ±i Signaling	6.94	0.138	NaN	CCR4,CXCR2,FPR2,GNAQ,GNAS,GNB1,GRB2,HRAS,LTB4R,MAPK1,MAPK3,PTGER3,RAF1,S1PR1,SHC1,SRC,STAT3,TBXA2R,XCR1
Col	GŒ±q Signaling	15.2	0.188	NaN	AKT3,BTK,CDC42,CHUK,ELK1,GNAQ,GNAS,GNB1,IKBKB,IKBKE,IKBKG,MAP2K1,MAPK1,MAPK3,NFATC1,NFATC2,NFATC3,NFATC4,NFKB1,NFKB2,NFKBIA,PIK3C2G,PLCB1,PRKCA,PRKCB,PRKCD,RAC1,RAF1,RELA,RELB,RHOA,ROCK2
Col	GŒ±s Signaling	4.41	0.116	NaN	ATF2,CREB1,ELK1,GNAQ,GNAS,GNB1,MAP2K1,MAPK1,MAPK3,PTGER2,PTGER4,PTGIR,RAPGEF2,SRC
Col	GP6 Signaling Pathway	4.79	0.118	NaN	AKT3,BTK,FCER1G,FYN,GRB2,ITGA2B,LCP2,NOX1,PIK3C2G,PRKCA,PRKCB,PRKCD,PTK2,RAC1,SYK
Col	GPCR-Mediated Integration of Enteroendocrine Signaling Exemplified by an L Cell	0.373	0.0411	NaN	GNAQ,GNAS,PLCB1
Col	GPCR-Mediated Nutrient Sensing in Enteroendocrine Cells	0.754	0.0517	NaN	GNAQ,GNAS,PLCB1,PRKCA,PRKCB,PRKCD
Col	Graft-versus-Host Disease Signaling	4.96	0.074	NaN	CD247,CD28,CD3D,CD3E,CD3G,CD80,CD86,FAS,FASLG,FCER1G,GZMB,HLA-A,HLA-B,HLA-C,HLA-DMA,HLA-DMB,HLA-DOB,HLA-DPA1,HLA-DPB1,HLA-DQA1,HLA-DQB1,HLA-DRA,HLA-DRB1,IFNG,IL18,IL1A,IL1B,IL1RN,IL2,IL33,IL6,PRF1,TNF
Col	Granulocyte Adhesion and Diapedesis	70.4	0.434	NaN	ACKR4,C5,CCL1,CCL11,CCL13,CCL15,CCL16,CCL17,CCL18,CCL19,CCL2,CCL20,CCL21,CCL22,CCL23,CCL24,CCL26,CCL3,CCL4,CCL5,CCL7,CCL8,CCR1,CCR10,CCR2,CCR3,CCR4,CCR5,CCR6,CCR7,CCR8,CD99,CDH5,CSF3,CSF3R,CX3CL1,CXCL1,CXCL10,CXCL11,CXCL12,CXCL13,CXCL2,CXCL3,CXCL5,CXCL6,CXCL8,CXCL9,CXCR1,CXCR2,CXCR3,CXCR4,CXCR6,FPR2,ICAM1,ICAM2,IL18,IL18RAP,IL1A,IL1B,IL1R1,IL1R2,IL1RAP,IL1RL1,IL1RL2,IL1RN,IL33,ITGA4,ITGAM,ITGB1,I…
Col	Granzyme A Signaling	1.65	0.158	NaN	GZMA,HMGB2,PRF1
Col	Granzyme B Signaling	3.94	0.312	NaN	BID,CASP3,CASP8,GZMB,PRF1
Col	Growth Hormone Signaling	10.1	0.239	NaN	ELK1,FOS,JAK2,MAPK1,MAPK3,PIK3C2G,PRKCA,PRKCB,PRKCD,PTPN6,RPS6KA5,SOCS1,SOCS3,STAT1,STAT3,STAT5A,STAT5B
Col	Guanine and Guanosine Salvage I	1.03	0.333	NaN	HPRT1
Col	Guanosine Nucleotides Degradation III	0.457	0.0769	NaN	NT5E
Col	Gustation Pathway	0	0.005	NaN	CD36
Col	Hematopoiesis from Multipotent Stem Cells	11.1	0.75	NaN	CSF1,CSF2,CSF3,IL15,IL2,IL3,IL4,IL5,IL7
Col	Hematopoiesis from Pluripotent Stem Cells	2.28	0.0567	NaN	CD247,CD3D,CD3E,CD3G,CD4,CD8A,CD8B,CSF1,CSF2,CSF3,CXCL8,FCER1G,IL10,IL11,IL12A,IL12B,IL1A,IL2,IL3,IL4,IL5,IL6,IL7,IL9,LIF
Col	Heme Biosynthesis II	0.59	0.111	NaN	ALAS1
Col	Heparan Sulfate Biosynthesis	0	0.0128	NaN	B3GAT1
Col	Hepatic Cholestasis	64.8	0.413	NaN	ABCB1,CD14,CD40LG,CD70,CHUK,CSF2,CXCL8,ELP1,FASLG,IFNG,IKBKB,IKBKE,IKBKG,IL11,IL12A,IL12B,IL13,IL15,IL17A,IL17B,IL17F,IL18,IL18RAP,IL1A,IL1B,IL1R1,IL1R2,IL1RAP,IL1RL1,IL1RL2,IL1RN,IL2,IL21,IL3,IL33,IL4,IL5,IL6,IRAK1,IRAK2,IRAK3,IRAK4,JUN,LIF,LTA,LTB,LY96,MAP2K4,MAP3K7,MAP4K2,MAPK8,MYD88,NFKB1,NFKB2,NFKBIA,PRKCA,PRKCB,PRKCD,RELA,RELB,TGFB1,TGFB2,TGFB3,TIRAP,TLR4,TNF,TNFRSF1B,TNFSF10,TNFSF11,TNFSF1…
Col	Hepatic Fibrosis / Hepatic Stellate Cell Activation	44.7	0.325	NaN	BAX,BCL2,CCL2,CCL21,CCL5,CCR5,CCR7,CD14,CD40,CD40LG,CSF1,CXCL3,CXCL8,CXCL9,CXCR3,EDNRB,FAS,FASLG,FLT1,FN1,ICAM1,IFNAR1,IFNAR2,IFNG,IFNGR1,IFNGR2,IL10,IL10RA,IL18RAP,IL1A,IL1B,IL1R1,IL1R2,IL1RAP,IL1RL1,IL1RL2,IL4,IL4R,IL6,IL6R,LY96,MMP9,MYL2,NFKB1,NFKB2,PDGFA,PDGFB,PDGFRB,RELA,RELB,SMAD2,SMAD3,SMAD7,STAT1,TGFB1,TGFB2,TGFB3,TGFBR1,TGFBR2,TLR4,TNF,TNFRSF1B,VCAM1
Col	Hepatic Fibrosis Signaling Pathway	66.5	0.26	NaN	AKT3,ATF2,BCL2,CASP3,CCL2,CCL3,CCL5,CD40,CD40LG,CDC42,CEBPB,CHUK,CREB1,CTNNB1,CXCL8,CYBB,ELK1,FLT1,FOS,HIF1A,HRAS,ICAM1,IKBKB,IKBKE,IKBKG,IL17A,IL17RA,IL18,IL18RAP,IL1A,IL1B,IL1R1,IL1R2,IL1RAP,IL1RL1,IL1RL2,IL1RN,IL33,IRAK1,IRAK2,IRAK3,IRAK4,ITGA2B,ITGA4,ITGA5,ITGA6,ITGAE,ITGAL,ITGAM,ITGAX,ITGB1,ITGB2,JAK1,JAK2,JUN,LEF1,MAP2K1,MAP2K4,MAP2K6,MAP3K7,MAPK1,MAPK11,MAPK14,MAPK3,MAPK8,MYC,MYD88,MYL2,NF…
Col	HER-2 Signaling in Breast Cancer	22.9	0.203	NaN	AKT3,AREG,BAD,BCL2L11,BLK,CASP3,CDC42,CDKN1A,CHUK,ELK1,ETS1,FCER1A,FCER1G,FOS,FYN,GRB2,HRAS,IKBKB,IKBKE,IKBKG,IL1A,ITGB1,ITGB2,JUN,LCK,MAP2K1,MAPK1,MAPK3,MS4A2,MYC,NFKB1,NFKB2,NFKBIA,NUP107,PIK3C2G,PRKCA,PRKCB,PRKCD,PTGS2,RAF1,RELA,RELB,SMAD3,SRC,STAT3,TP53
Col	Hereditary Breast Cancer Signaling	2.17	0.0775	NaN	AKT3,ATM,CCND3,CDKN1A,HDAC3,HDAC4,HRAS,PIK3C2G,POLR2A,TP53,UBB
Col	HGF Signaling	26	0.295	NaN	AKT3,ATF2,CDC42,CDKN1A,ELK1,ETS1,FOS,GRB2,HRAS,IL6,ITGA2B,ITGA4,ITGA5,ITGA6,ITGAE,ITGAL,ITGAM,ITGAX,ITGB1,ITGB2,JUN,MAP2K1,MAP2K4,MAP3K1,MAP3K5,MAP3K7,MAP3K9,MAPK1,MAPK3,MAPK8,PIK3C2G,PRKCA,PRKCB,PRKCD,PTGS2,PTK2,RAC1,RAF1,STAT3
Col	HIF1Œ± Signaling	14.9	0.168	NaN	AKT3,CDKN1A,CYBB,FLT1,FOXP3,GPI,HIF1A,HRAS,IL17A,IL6,IL6R,JUN,MAP2K1,MAP2K4,MAP2K6,MAPK1,MAPK3,MKNK1,MMP3,MMP9,NOS2,NOX1,PDGFB,PIK3C2G,PRKCA,PRKCB,PRKCD,RAC1,RAF1,RORC,SLC2A1,STAT3,TGFB1,TGFB2,TP53
Col	HIPPO signaling	0.526	0.0471	NaN	CD44,SMAD2,SMAD3,SMAD5
Col	HMGB1 Signaling	61.5	0.431	NaN	AGER,AKT3,CCL2,CD40LG,CD70,CDC42,CSF2,CXCL8,ELK1,FASLG,FOS,HMGB1,HRAS,ICAM1,IFNG,IFNGR1,IFNGR2,IL11,IL12A,IL12B,IL13,IL15,IL17A,IL17B,IL17F,IL18,IL1A,IL1B,IL1R1,IL2,IL21,IL3,IL33,IL4,IL5,IL6,JUN,LIF,LTA,LTB,MAP2K1,MAP2K4,MAP2K6,MAPK1,MAPK11,MAPK14,MAPK3,MAPK8,NFKB1,NFKB2,PIK3C2G,RAC1,RELA,RELB,RHOA,SELE,TGFB1,TGFB2,TGFB3,TLR4,TNF,TNFRSF1B,TNFSF10,TNFSF11,TNFSF12,TNFSF13,TNFSF13B,TNFSF14,TNFSF15,T…
Col	HOTAIR Regulatory Pathway	9.95	0.153	NaN	AKT3,ATG7,CD44,CDKN1A,CTNNB1,ICAM1,IRF1,LEF1,MMP3,MMP9,MYC,NFKB1,NFKB2,NFKBIA,PIK3C2G,RELA,RELB,ROCK2,SPP1,STAT3,TCF4,TCF7,TGFB1,TLR4,TWIST2
Col	Human Embryonic Stem Cell Pluripotency	7.63	0.133	NaN	AKT3,CTNNB1,GNAQ,GNAS,GNB1,LEF1,PDGFA,PDGFB,PDGFRB,PIK3C2G,S1PR1,SMAD2,SMAD3,SMAD5,SMAD7,TCF4,TCF7,TGFB1,TGFB2,TGFB3,TGFBR1,TGFBR2
Col	Huntington's Disease Signaling	13.7	0.139	NaN	AKT3,ATF2,BAX,BCL2L1,CASP1,CASP10,CASP2,CASP3,CASP8,CREB1,GNAQ,GNB1,GRB2,HDAC3,HDAC4,HRAS,JUN,MAP2K4,MAPK1,MAPK3,MAPK8,PIK3C2G,PLCB1,POLR2A,PRKCA,PRKCB,PRKCD,PSMB10,PSMB5,PSMB7,PSMB8,PSMB9,PSMC2,PSMD7,SDHA,SHC1,TBP,TP53,UBB
Col	Hypoxia Signaling in the Cardiovascular System	2.57	0.108	NaN	ATF2,ATM,CREB1,HIF1A,JUN,NFKBIA,TP53,UBE2L3
Col	ICOS-ICOSL Signaling in T Helper Cells	12	0.101	NaN	AKT3,BAD,CD247,CD28,CD3D,CD3E,CD3G,CD4,CD40,CD40LG,CD80,CD86,CHUK,FCER1G,GRB2,HLA-A,HLA-B,HLA-DMA,HLA-DMB,HLA-DOB,HLA-DPA1,HLA-DPB1,HLA-DQA1,HLA-DQB1,HLA-DRA,HLA-DRB1,ICOS,ICOSLG/LOC102723996,IKBKB,IKBKE,IKBKG,IL2,IL2RA,IL2RB,IL2RG,LCK,LCP2,NFATC1,NFATC2,NFATC3,NFATC4,NFKB1,NFKB2,NFKBIA,PIK3C2G,PTPRC,RAC1,RELA,RELB,SHC1,ZAP70
Col	IGF-1 Signaling	9.89	0.192	NaN	AKT3,BAD,ELK1,FOS,GRB2,HRAS,JAK1,JAK2,JUN,MAP2K1,MAPK1,MAPK3,MAPK8,PIK3C2G,PTK2,RAF1,SHC1,SOCS1,SOCS3,STAT3
Col	IL-1 Signaling	24.8	0.351	NaN	CHUK,ELP1,FOS,GNAQ,GNAS,GNB1,IKBKB,IKBKE,IKBKG,IL1A,IL1R1,IL1RAP,IRAK1,IRAK2,IRAK3,IRAK4,JUN,MAP2K4,MAP2K6,MAP3K1,MAP3K7,MAPK1,MAPK11,MAPK14,MAPK8,MYD88,NFKB1,NFKB2,NFKBIA,RELA,RELB,TOLLIP,TRAF6
Col	IL-10 Signaling	55.3	0.681	NaN	ARG2,CCR1,CCR5,CD14,CHUK,ELK1,ELP1,FCGR2A,FCGR2B,FOS,IKBKB,IKBKE,IKBKG,IL10,IL10RA,IL10RB,IL18,IL18RAP,IL1A,IL1B,IL1R1,IL1R2,IL1RAP,IL1RL1,IL1RL2,IL1RN,IL33,IL4R,IL6,JAK1,JUN,MAP2K4,MAP2K6,MAP3K7,MAP4K4,MAPK1,MAPK11,MAPK14,MAPK8,NFKB1,NFKB2,NFKBIA,RELA,RELB,SOCS3,STAT3,TNF,TRAF6,TYK2
Col	IL-12 Signaling and Production in Macrophages	53.4	0.449	NaN	AKT3,ALOX12,ALOX15,APOE,CD40,CD40LG,CEBPB,CHUK,CLU,ELP1,FOS,IFNA2,IFNA4,IFNG,IFNGR1,IKBKB,IKBKE,IKBKG,IL10,IL12A,IL12B,IL12RB1,IL12RB2,IL18,IL23A,IL23R,IL4,IRF1,IRF8,JUN,MAF,MAP2K1,MAP2K4,MAPK1,MAPK11,MAPK14,MAPK3,MAPK8,MYD88,NFKB1,NFKB2,NFKBIA,NOS2,PIK3C2G,PPARG,PRKCA,PRKCB,PRKCD,RELA,RELB,S100A8,STAT1,STAT4,STAT6,TGFB1,TGFB2,TGFB3,TLR2,TLR4,TNF,TRAF6
Col	IL-15 Production	19.6	0.26	NaN	ABL1,BLK,BTK,CSF1R,FLT1,FLT3LG,FYN,IFNB1,IL15,IL6,IRF1,IRF3,JAK1,JAK2,JAK3,KIT,LCK,LTK,MAP2K1,MAP2K4,MAP2K6,NFKB1,NFKB2,PDGFRB,PTK2,RELA,RELB,SRC,STAT1,SYK,TYK2,ZAP70
Col	IL-15 Signaling	4.23	0.0663	NaN	AKT3,BCL2L1,CSF2,CXCL8,GZMB,HRAS,IL15,IL17A,IL2RB,IL2RG,IL4,IL5RA,JAK1,JAK2,JAK3,LCK,MAP2K1,MAPK1,MAPK11,MAPK14,MAPK3,MYC,NFKB1,NFKB2,PIK3C2G,RAF1,RELA,RELB,SHC1,STAT3,STAT5A,STAT5B,STAT6,SYK,TYK2
Col	IL-17 Signaling	68	0.428	NaN	AKT3,ATF2,CCL11,CCL17,CCL2,CCL20,CCL22,CD40LG,CD70,CEBPB,CSF2,CSF3,CXCL1,CXCL3,CXCL5,CXCL8,DEFB1,DEFB103A/DEFB103B,DEFB4A/DEFB4B,ELK1,FASLG,FOS,HRAS,IFNG,IL11,IL12A,IL12B,IL13,IL15,IL17A,IL17B,IL17F,IL17RA,IL18,IL1A,IL1B,IL2,IL21,IL3,IL33,IL4,IL5,IL6,JAK1,JAK2,JUN,LIF,LTA,LTB,MAP2K4,MAP2K6,MAP3K7,MAPK1,MAPK11,MAPK14,MAPK3,MAPK8,MMP3,MMP9,NFKB1,NOS2,PIK3C2G,PTGS2,RELA,TGFB1,TGFB2,TGFB3,TNF,TNFSF10…
Col	IL-17A Signaling in Airway Cells	35.3	0.537	NaN	AKT3,CCL11,CCL20,CHUK,CXCL1,CXCL3,CXCL5,CXCL6,DEFB4A/DEFB4B,IKBKB,IKBKE,IKBKG,IL17A,IL17RA,IL19,IL6,JAK1,JAK2,JAK3,MAP2K1,MAP2K4,MAP3K7,MAPK1,MAPK11,MAPK14,MAPK3,MAPK8,NFKB1,NFKB2,NFKBIA,PIK3C2G,RELA,RELB,STAT3,TRAF6,TYK2
Col	IL-17A Signaling in Fibroblasts	27.8	0.658	NaN	CCL2,CCL7,CEBPB,CHUK,CXCL5,FOS,IKBKB,IKBKE,IKBKG,IL17A,IL17RA,IL6,JUN,MAP3K7,MAPK1,MAPK11,MAPK14,MAPK3,NFKB1,NFKB2,NFKBIA,NFKBIZ,RELA,RELB,TRAF6
Col	IL-17A Signaling in Gastric Cells	22.7	0.731	NaN	CCL20,CCL5,CXCL1,CXCL10,CXCL11,CXCL8,FOS,IL17A,IL17RA,JUN,MAP2K4,MAPK1,MAPK11,MAPK14,MAPK3,MAPK8,NFKB1,RELA,TNF
Col	IL-2 Signaling	19.6	0.393	NaN	AKT3,ELK1,FOS,GRB2,HRAS,IL2,IL2RA,IL2RB,IL2RG,JAK1,JAK3,JUN,LCK,MAP2K1,MAPK1,MAPK3,MAPK8,PIK3C2G,RAF1,SHC1,SOCS1,STAT5A,STAT5B,SYK
Col	IL-22 Signaling	19.9	0.708	NaN	AKT3,IL10RB,IL22,IL22RA2,JAK1,MAP2K4,MAPK1,MAPK11,MAPK14,MAPK3,MAPK8,SOCS3,STAT1,STAT3,STAT5A,STAT5B,TYK2
Col	IL-23 Signaling Pathway	31.4	0.63	NaN	AKT3,CSF2,FOXP3,HIF1A,IL12B,IL12RB1,IL12RB2,IL17A,IL17F,IL1B,IL21,IL22,IL23A,IL23R,JAK2,NFKB1,NFKB2,NFKBIA,PIK3C2G,RELA,RELB,RORC,RUNX1,SOCS3,STAT3,STAT4,TNF,TNFSF11,TYK2
Col	IL-3 Signaling	20.1	0.342	NaN	AKT3,BAD,CSF2RB,ELK1,FOS,GRB2,HRAS,IL3,JAK1,JAK2,JUN,MAP2K1,MAPK1,MAPK3,PIK3C2G,PRKCA,PRKCB,PRKCD,PTPN6,RAC1,RAF1,SHC1,STAT1,STAT3,STAT5A,STAT5B,STAT6
Col	IL-4 Signaling	25	0.355	NaN	AKT3,GRB2,HLA-A,HLA-B,HLA-DMA,HLA-DMB,HLA-DOB,HLA-DPA1,HLA-DPB1,HLA-DQA1,HLA-DQB1,HLA-DRA,HLA-DRB1,HRAS,IL13RA1,IL2RG,IL4,IL4R,IRF4,JAK1,JAK2,JAK3,NFATC1,NFATC2,NFATC3,NFATC4,NR3C1,PIK3C2G,PTPN6,SHC1,SOCS1,STAT6,TYK2
Col	IL-6 Signaling	55.4	0.477	NaN	ABCB1,AKT3,CD14,CEBPB,CHUK,CRP,CXCL8,ELK1,ELP1,FOS,GRB2,HRAS,HSPB1,HSPB2,IKBKB,IKBKE,IKBKG,IL18,IL18RAP,IL1A,IL1B,IL1R1,IL1R2,IL1RAP,IL1RL1,IL1RL2,IL1RN,IL33,IL6,IL6R,IL6ST,JAK2,JUN,MAP2K1,MAP2K4,MAP2K6,MAP3K7,MAP4K4,MAPK1,MAPK11,MAPK14,MAPK3,MAPK8,MAPKAPK2,MCL1,NFKB1,NFKB2,NFKBIA,PIK3C2G,RAF1,RELA,RELB,SHC1,SOCS1,SOCS3,STAT3,TNF,TNFAIP6,TNFRSF1B,TRAF2,TRAF6
Col	IL-7 Signaling Pathway	25.3	0.397	NaN	AKT3,BAD,BAX,BCL2,BCL6,CCND3,FYN,GRB2,IFNG,IL2RG,IL7,IL7R,JAK1,JAK3,JUN,MAPK1,MAPK11,MAPK14,MAPK3,MCL1,MYC,NFATC1,PAX5,PIK3C2G,PTK2,SHC1,SLC2A1,SOCS1,STAT1,STAT5A,STAT5B
Col	IL-8 Signaling	38.8	0.284	NaN	AKT3,BAX,BCL2,BCL2L1,CCND3,CDC42,CHUK,CR2,CXCL1,CXCL8,CXCR1,CXCR2,CYBB,DEFA1 (includes others),ELP1,FLT1,FOS,GNAQ,GNAS,GNB1,HRAS,ICAM1,IKBKB,IKBKE,IKBKG,IL9,IRAK1,IRAK2,IRAK3,IRAK4,ITGAM,ITGAX,ITGB2,JUN,LIMK1,MAP2K1,MAP2K4,MAP4K4,MAPK1,MAPK3,MAPK8,MMP9,MYL2,NFKB1,NFKBIA,NOX1,PIK3C2G,PRKCA,PRKCB,PRKCD,PTGS2,PTK2,RAC1,RAF1,RELA,RHOA,ROCK2,SRC,TRAF6,VCAM1
Col	IL-9 Signaling	16	0.486	NaN	BCL3,CISH,IL2RG,IL9,JAK1,JAK3,NFKB1,NFKB2,PIK3C2G,RELA,RELB,SOCS3,STAT1,STAT3,STAT5A,STAT5B,TNF
Col	ILK Signaling	15.6	0.177	NaN	AKT3,ATF2,CASP3,CDC42,CFL1,CREB1,CTNNB1,FN1,FOS,HIF1A,ITGB1,ITGB2,JUN,LEF1,MAP2K4,MAP2K6,MAPK1,MAPK3,MAPK8,MMP9,MUC1,MYC,MYL2,NFKB1,NFKB2,NOS2,PIK3C2G,PTGS2,PTK2,RAC1,RELA,RELB,RHOA,RPS6KA5,TNF
Col	Induction of Apoptosis by HIV1	29.8	0.492	NaN	BAX,BCL2,BCL2L1,BID,BIRC2,CASP3,CASP8,CHUK,CXCR4,DAXX,ELP1,FADD,FAS,FASLG,IKBKB,IKBKE,IKBKG,MAP2K4,MAP3K5,MAPK8,NFKB1,NFKB2,NFKBIA,RELA,RELB,RIPK1,TNF,TNFRSF1B,TP53,TRADD,TRAF1,TRAF2
Col	Inflammasome pathway	11.3	0.55	NaN	CASP1,CASP8,IL18,IL1B,MYD88,NFKB1,NFKB2,NLRP3,NOD2,PYCARD,TLR4
Col	Inhibition of Angiogenesis by TSP1	16.2	0.5	NaN	AKT3,CASP3,CD36,CD47,FYN,JUN,MAP2K4,MAPK1,MAPK11,MAPK14,MAPK8,MMP9,TGFB1,TGFBR1,TGFBR2,THBS1,TP53
Col	Inhibition of ARE-Mediated mRNA Degradation Pathway	15	0.193	NaN	AKT3,CD40LG,CD70,FASLG,LTA,LTB,MAP3K7,MAPK1,MAPK11,MAPK14,MAPK3,MAPKAPK2,PSMB10,PSMB5,PSMB7,PSMB8,PSMB9,PSMC2,PSMD7,TNF,TNFRSF1B,TNFSF10,TNFSF11,TNFSF12,TNFSF13,TNFSF13B,TNFSF14,TNFSF15,TNFSF18,TNFSF4,TNFSF8
Col	Inhibition of Matrix Metalloproteases	0.44	0.0513	NaN	MMP3,MMP9
Col	iNOS Signaling	38.1	0.702	NaN	CD14,CHUK,FOS,IFNG,IFNGR1,IFNGR2,IKBKB,IKBKE,IKBKG,IRAK1,IRAK2,IRAK3,IRAK4,IRF1,JAK1,JAK2,JAK3,JUN,LY96,MAPK1,MAPK11,MAPK14,MYD88,NFKB1,NFKB2,NFKBIA,NOS2,RELA,RELB,STAT1,TLR4,TRAF6,TYK2
Col	Insulin Receptor Signaling	4.28	0.107	NaN	AKT3,BAD,FYN,GRB2,HRAS,JAK1,JAK2,MAP2K1,MAPK1,MAPK3,MAPK8,PIK3C2G,RAF1,SHC1,SOCS3
Col	Insulin Secretion Signaling Pathway	8.39	0.112	NaN	ATF2,CREB1,EIF2A,FYN,GNAQ,GNAS,JAK1,JAK2,JAK3,LCK,MAPK1,MAPK11,MAPK14,MAPK3,PIK3C2G,PLCB1,PRKCA,PRKCB,PRKCD,RPS6KA5,SLC2A1,SRC,STAT1,STAT2,STAT3,STAT4,STAT5A,STAT5B,STAT6,TYK2
Col	Integrin Signaling	11.6	0.146	NaN	ABL1,AKT3,CDC42,FYN,GRB2,HRAS,ITGA2B,ITGA4,ITGA5,ITGA6,ITGAE,ITGAL,ITGAM,ITGAX,ITGB1,ITGB2,MAP2K1,MAP2K4,MAPK1,MAPK3,MAPK8,MYL2,PDGFB,PIK3C2G,PPP1R12B,PTK2,RAC1,RAF1,RHOA,SHC1,SRC
Col	Interferon Signaling	28.7	0.694	NaN	BAX,BCL2,IFI35,IFIT1,IFIT3,IFITM1,IFNAR1,IFNAR2,IFNB1,IFNG,IFNGR1,IFNGR2,IRF1,JAK1,JAK2,MX1,OAS1,PSMB8,PTPN2,RELA,SOCS1,STAT1,STAT2,TAP1,TYK2
Col	Intrinsic Prothrombin Activation Pathway	0.4	0.0476	NaN	F13A1,KNG1
Col	Iron homeostasis signaling pathway	9.1	0.158	NaN	CD163,HAMP,HFE,HIF1A,IL6,IL6R,JAK1,JAK2,JAK3,MAPK1,MAPK3,PDGFA,PDGFB,PDGFRB,SMAD2,SMAD3,SMAD5,STAT3,STAT5A,STAT5B,TFRC,TYK2
Col	JAK/STAT Signaling	29.8	0.427	NaN	AKT3,BCL2L1,CDKN1A,CEBPB,CISH,FOS,GNAQ,GRB2,HRAS,IL6,JAK1,JAK2,JAK3,JUN,MAP2K1,MAPK1,MAPK3,NFKB1,NFKB2,PIK3C2G,PTPN6,RAF1,RELA,RELB,SHC1,SOCS1,SOCS3,STAT1,STAT2,STAT3,STAT4,STAT5A,STAT5B,STAT6,TYK2
Col	Leptin Signaling in Obesity	3.87	0.135	NaN	AKT3,GRB2,JAK2,MAP2K1,MAPK1,MAPK3,PIK3C2G,PLCB1,SOCS3,STAT3
Col	Leukocyte Extravasation Signaling	19.5	0.202	NaN	ABL1,BTK,CD44,CD99,CDC42,CDH5,CTNNB1,CXCL12,CXCR4,CYBB,ICAM1,ICAM3,ITGA4,ITGAL,ITGAM,ITGB1,ITGB2,MAP2K4,MAPK1,MAPK11,MAPK14,MAPK8,MMP3,MMP9,NCF4,NOX1,PECAM1,PIK3C2G,PRKCA,PRKCB,PRKCD,PTK2,RAC1,RHOA,ROCK2,SELPLG,SRC,THY1,VCAM1
Col	Leukotriene Biosynthesis	0.432	0.0714	NaN	ALOX5
Col	Lipid Antigen Presentation by CD1	0	0.024	NaN	B2M,CD1A,CD1B,CD1C,CD1D,CD247,CD3D,CD3E,CD3G,FCER1G
Col	LPS-stimulated MAPK Signaling	29.1	0.412	NaN	ATF2,CD14,CDC42,CHUK,CREB1,ELK1,ELP1,FOS,HRAS,IKBKB,IKBKE,IKBKG,JUN,MAP2K1,MAP2K4,MAP2K6,MAP3K5,MAP3K7,MAPK1,MAPK11,MAPK14,MAPK3,MAPK8,NFKB1,NFKB2,NFKBIA,PIK3C2G,PRKCA,PRKCB,PRKCD,RAC1,RAF1,RELA,RELB,TLR4
Col	LPS/IL-1 Mediated Inhibition of RXR Function	7.84	0.112	NaN	ABCB1,ALAS1,APOE,CD14,IL18,IL18RAP,IL1A,IL1B,IL1R1,IL1R2,IL1RAP,IL1RL1,IL1RL2,IL1RN,IL33,IRAK1,JUN,LY96,MAP2K4,MAP3K1,MAP3K7,MAPK8,MYD88,TLR4,TNF,TNFRSF1B,TRAF2,TRAF6
Col	LXR/RXR Activation	27.3	0.317	NaN	APOE,ARG2,C3,C4A/C4B,C9,CCL2,CCL7,CD14,CD36,CLU,IL18,IL18RAP,IL1A,IL1B,IL1R1,IL1R2,IL1RAP,IL1RL1,IL1RL2,IL1RN,IL33,IL6,IRF3,KNG1,LY96,MMP9,MSR1,NFKB1,NFKB2,NOS2,PTGS2,RELA,RELB,S100A8,TLR3,TLR4,TNF,TNFRSF1B,VTN
Col	Lymphotoxin Œ≤ Receptor Signaling	28.2	0.527	NaN	AKT3,BCL2L1,BIRC2,CASP3,CHUK,CXCL1,ELP1,IKBKB,IKBKE,IKBKG,LTA,LTB,LTBR,MAPK1,MAPK3,NFKB1,NFKB2,NFKBIA,PIK3C2G,RELA,RELB,TNFSF14,TRAF1,TRAF2,TRAF3,TRAF4,TRAF5,TRAF6,VCAM1
Col	Macropinocytosis Signaling	10.5	0.237	NaN	CD14,CDC42,CSF1,CSF1R,HRAS,ITGA5,ITGB1,ITGB2,MRC1,PDGFA,PDGFB,PIK3C2G,PRKCA,PRKCB,PRKCD,RAC1,RHOA,SRC
Col	Maturity Onset Diabetes of Young (MODY) Signaling	0.607	0.0513	NaN	APOE,BLK,NFKB1,NFKB2
Col	Mechanisms of Viral Exit from Host Cells	0.833	0.0732	NaN	PRKCA,PRKCB,PRKCD
Col	Melanocyte Development and Pigmentation Signaling	7.25	0.17	NaN	ATF2,BCL2,CREB1,GNAS,GRB2,HRAS,KIT,MAP2K1,MAPK1,MAPK3,PIK3C2G,PTPN6,RAF1,RPS6KA5,SHC1,SRC
Col	Melanoma Signaling	5.41	0.2	NaN	AKT3,BAD,CDKN1A,HRAS,MAP2K1,MAPK1,MAPK3,PIK3C2G,RAF1,TP53
Col	Melatonin Signaling	5.49	0.167	NaN	GNAQ,MAP2K1,MAP2K4,MAP2K6,MAPK1,MAPK3,PLCB1,PRKCA,PRKCB,PRKCD,RAF1,RORC
Col	MIF Regulation of Innate Immunity	22.4	0.523	NaN	CD14,CD74,FOS,JUN,LY96,MAP2K4,MAPK1,MAPK3,MAPK8,MIF,NFKB1,NFKB2,NFKBIA,NOS2,PLA2G2A,PLA2G2E,PLA2G4A,PLA2G6,PTGS2,RELA,RELB,TLR4,TP53
Col	MIF-mediated Glucocorticoid Regulation	17.2	0.5	NaN	CD14,CD74,LY96,MAPK1,MAPK3,MIF,NFKB1,NFKB2,NFKBIA,NR3C1,PLA2G2A,PLA2G2E,PLA2G4A,PLA2G6,PTGS2,RELA,RELB,TLR4
Col	Mitochondrial Dysfunction	0.493	0.0409	NaN	APP,BCL2,CASP3,CASP8,MAP2K4,MAPK8,SDHA
Col	Mitotic Roles of Polo-Like Kinase	0	0.0152	NaN	TGFB1
Col	Molecular Mechanisms of Cancer	42.9	0.198	NaN	ABL1,AKT3,ATM,BAD,BAX,BCL2,BCL2L1,BCL2L11,BID,BIRC2,CASP10,CASP3,CASP8,CCND3,CDC42,CDKN1A,CTNNB1,DAXX,ELK1,FADD,FAS,FASLG,FOS,FYN,GNAQ,GNAS,GNB1,GRB2,HDAC3,HDAC4,HIF1A,HRAS,ITGA2B,ITGA4,ITGA5,ITGA6,ITGAE,ITGAL,ITGAM,ITGAX,ITGB1,ITGB2,JAK1,JAK2,JAK3,JUN,LEF1,MAP2K1,MAP2K4,MAP2K6,MAP3K5,MAP3K7,MAPK1,MAPK11,MAPK14,MAPK3,MAPK8,MAX,MYC,NFKB1,NFKB2,NFKBIA,NOTCH1,PIK3C2G,PLCB1,PRKCA,PRKCB,PRKCD,PTK2,RAC…
Col	Mouse Embryonic Stem Cell Pluripotency	14.6	0.24	NaN	AKT3,CTNNB1,GRB2,HRAS,IL6ST,JAK1,JAK2,JAK3,LEF1,LIF,MAP2K1,MAP3K7,MAPK1,MAPK11,MAPK14,MAPK3,MYC,PIK3C2G,RAF1,SMAD5,STAT3,TCF4,TCF7,TP53,TYK2
Col	MSP-RON Signaling In Cancer Cells Pathway	18	0.232	NaN	AKT3,ATF2,CREB1,CSF2RB,CTNNB1,ETS1,FOS,GRB2,HIF1A,HRAS,ITGA6,ITGB1,JUN,LEF1,MAP2K1,MAPK1,MAPK3,MYC,NFKB1,NFKB2,NFKBIA,PIK3C2G,PLAUR,PTK2,RAF1,RELA,RELB,SMAD2,SRC,STAT3,TCF4,TCF7
Col	MSP-RON Signaling In Macrophages Pathway	37.1	0.393	NaN	ARG1,ATF2,CHUK,CIITA,CREB1,FOS,GRB2,HLA-DMA,HLA-DMB,HLA-DOB,HLA-DPA1,HLA-DPB1,HLA-DQA1,HLA-DQB1,HLA-DRA,HLA-DRB1,HRAS,IFNG,IFNGR1,IFNGR2,IKBKB,IKBKE,IKBKG,IL10,IL12A,IL12B,ITGAM,ITGB2,JAK2,JUN,MAPK1,MAPK3,NFKB1,NFKB2,NFKBIZ,NOS2,PIK3C2G,PTGS2,RELA,RELB,SOCS1,SOCS3,STAT1,STAT3,TLR4,TNF
Col	MSP-RON Signaling Pathway	10.5	0.276	NaN	CCL2,CCR2,CSF1,CSF2RB,IFNG,IL12A,IL12B,IL3,ITGAM,ITGB2,JAK2,NOS2,PIK3C2G,TLR2,TLR4,TNF
Col	mTOR Signaling	1.67	0.0613	NaN	AKT3,CDC42,HIF1A,HRAS,MAPK1,MAPK3,PIK3C2G,PRKCA,PRKCB,PRKCD,RAC1,RHOA,RPS6KA5
Col	MYC Mediated Apoptosis Signaling	25.1	0.52	NaN	BAX,BCL2,BCL2L1,BCL2L11,BID,CASP2,CASP3,CASP8,CHUK,CRADD,FADD,FAS,FASLG,IKBKB,IKBKE,IKBKG,MAX,MCL1,MYC,NFKB1,NFKB2,TNF,TNFRSF1B,TP53,TRADD,TRAF2
Col	NAD biosynthesis II (from tryptophan)	0.485	0.0833	NaN	IDO1
Col	NAD Salvage Pathway II	0.229	0.037	NaN	NT5E
Col	NAD Signaling Pathway	2.88	0.0861	NaN	AKT3,CD38,CEBPB,HIF1A,NFKB1,NFKB2,NT5E,PDGFB,PIK3C2G,POLR2A,TGFB1,TGFB2,TP53
Col	Natural Killer Cell Signaling	62.7	0.392	NaN	AKT3,B2M,CD244,CD247,CD48,CDC42,CFL1,FASLG,FCER1G,FCGR2A,FYN,GRB2,HLA-A,HLA-B,HLA-C,HRAS,IFNG,IL12A,IL12B,IL12RB1,IL12RB2,IL15,IL18,IL18R1,IL18RAP,IL2,IL2RB,IRAK4,ITGAL,ITGB1,JAK2,JAK3,KIR2DL4,KIR3DL1,KIR3DL2,KIR3DL3,KLRB1,KLRC1,KLRC2,KLRC3,KLRC4-KLRK1/KLRK1,KLRD1,LAIR1,LCK,LCP2,LILRB1,LIMK1,MAP2K1,MAP3K1,MAP3K5,MAP3K7,MAP3K9,MAPK1,MAPK11,MAPK14,MAPK3,MYD88,NCR1,NFATC1,NFATC2,NFATC3,NFATC4,NFKB1,…
Col	Necroptosis Signaling Pathway	20	0.229	NaN	BIRC2,CASP1,CASP10,CASP8,CHUK,CYBB,EIF2AK2,FADD,FAS,FASLG,IFNA4,IFNAR1,IFNB1,IKBKB,IKBKG,IRF3,JAK1,MAP3K7,NLRP3,PLA2G2A,PLA2G2E,PLA2G4A,PLA2G6,PYCARD,RIPK1,STAT1,STAT2,TICAM1,TLR3,TLR4,TNF,TNFRSF1B,TNFSF10,TP53,TRADD,TRAF2
Col	NER (Nucleotide Excision Repair, Enhanced Pathway)	0	0.0291	NaN	ERCC3,HMGN1,POLR2A
Col	Netrin Signaling	1.07	0.0694	NaN	NFATC1,NFATC2,NFATC3,NFATC4,RAC1
Col	Neuregulin Signaling	16.2	0.239	NaN	AKT3,AREG,BAD,ELK1,GRB2,HRAS,ITGA2B,ITGA4,ITGA5,ITGA6,ITGAE,ITGAL,ITGAM,ITGAX,ITGB1,ITGB2,MAP2K1,MAPK1,MAPK3,MYC,PRKCA,PRKCB,PRKCD,RAF1,SHC1,SRC,STAT5A,STAT5B
Col	Neuroinflammation Signaling Pathway	109	0.413	NaN	AGER,AKT3,APP,ATF2,B2M,BCL2,BIRC2,CASP1,CASP3,CASP8,CCL2,CCL3,CCL5,CD40,CD80,CD86,CHUK,CREB1,CRP,CSF1R,CTNNB1,CX3CL1,CX3CR1,CXCL10,CXCL12,CXCL8,CYBB,ELP1,FAS,FASLG,FOS,HLA-A,HLA-B,HLA-C,HLA-DMA,HLA-DMB,HLA-DOB,HLA-DPA1,HLA-DPB1,HLA-DQA1,HLA-DQB1,HLA-DRA,HLA-DRB1,HMGB1,ICAM1,IFNA2,IFNA4,IFNB1,IFNG,IFNGR1,IFNGR2,IKBKB,IKBKE,IKBKG,IL10,IL12A,IL12B,IL18,IL1B,IL1R1,IL4,IL6,IL6R,IRAK1,IRAK2,IRAK3,IRAK4…
Col	Neuropathic Pain Signaling In Dorsal Horn Neurons	3.36	0.109	NaN	CREB1,ELK1,FOS,MAPK1,MAPK3,PIK3C2G,PLCB1,PRKCA,PRKCB,PRKCD,SRC
Col	Neuroprotective Role of THOP1 in Alzheimer's Disease	8.87	0.169	NaN	APP,C1R,CFD,CMA1,CREB1,CTSG,DPP4,GZMA,GZMB,GZMK,GZMM,HLA-A,HLA-B,HLA-C,IFNG,KNG1,MASP1,MME,MMP9,TPSAB1/TPSB2
Col	Neurotrophin/TRK Signaling	9.58	0.224	NaN	ATF2,CDC42,CREB1,FOS,GRB2,HRAS,JUN,MAP2K1,MAP2K4,MAP2K6,MAP3K5,MAPK1,MAPK3,MAPK8,PIK3C2G,RAF1,SHC1
Col	NF-Œ∫B Activation by Viruses	25.3	0.397	NaN	AKT3,CCR5,CD4,CHUK,CR2,EIF2AK2,ELP1,HRAS,IKBKB,IKBKE,IKBKG,ITGA6,ITGB1,LCK,MAP3K1,MAPK1,MAPK3,NFKB1,NFKB2,NFKBIA,PIK3C2G,PRKCA,PRKCB,PRKCD,RAF1,RELA,RELB,RIPK1,TBP,TNFRSF14,TRAF2
Col	NF-Œ∫B Signaling	24.5	0.132	NaN	AKT3,BCL10,CASP8,CD247,CD3D,CD3E,CD3G,CD40,CD40LG,CHUK,EIF2AK2,FADD,FCER1G,FLT1,HRAS,IGF2R,IKBKB,IKBKG,IL18,IL1A,IL1B,IL1R1,IL1R2,IL1RN,IL33,IRAK1,IRAK3,IRAK4,LCK,LTA,LTBR,MALT1,MAP2K6,MAP3K1,MAP3K7,MAP4K4,MAPK8,MYD88,NFKB1,NFKB2,NFKBIA,PDGFRB,PIK3C2G,PRKCB,RAF1,RELA,RELB,RIPK1,SIGIRR,TBK1,TGFBR1,TGFBR2,TIRAP,TLR1,TLR2,TLR3,TLR4,TLR5,TLR6,TLR7,TLR8,TLR9,TNF,TNFAIP3,TNFRSF11A,TNFRSF17,TNFRSF1B,TNF…
Col	NGF Signaling	25.8	0.314	NaN	AKT3,ATF2,BAX,CDC42,CHUK,CREB1,ELK1,GRB2,HRAS,IKBKB,IKBKE,IKBKG,MAP2K1,MAP2K4,MAP3K1,MAP3K5,MAP3K7,MAP3K9,MAPK1,MAPK3,MAPK8,NFKB1,NFKB2,PIK3C2G,PRKCD,RAC1,RAF1,RELA,RELB,RHOA,ROCK2,RPS6KA5,SHC1,SMPD3,TP53,TRAF4,TRAF6
Col	Nitric Oxide Signaling in the Cardiovascular System	2.76	0.0924	NaN	AKT3,ARG2,FLT1,KNG1,MAP2K1,MAPK1,MAPK3,PIK3C2G,PRKCA,PRKCB,PRKCD
Col	nNOS Signaling in Neurons	0.71	0.0638	NaN	PRKCA,PRKCB,PRKCD
Col	Non-Small Cell Lung Cancer Signaling	6.45	0.16	NaN	ABL1,AKT3,BAD,CCND3,GRB2,HDAC3,HDAC4,HRAS,MAP2K1,MAPK1,MAPK3,PIK3C2G,PRKCA,RAF1,TP53
Col	Notch Signaling	0.455	0.0526	NaN	NOTCH1,NOTCH2
Col	NRF2-mediated Oxidative Stress Response	7.18	0.11	NaN	FKBP5,FOS,HRAS,JUN,KEAP1,MAF,MAFF,MAFG,MAFK,MAP2K1,MAP2K4,MAP2K6,MAP3K1,MAP3K5,MAP3K7,MAPK1,MAPK14,MAPK3,MAPK8,NFE2L2,PIK3C2G,PRKCA,PRKCB,PRKCD,RAF1,UBB
Col	Nucleotide Excision Repair Pathway	0.502	0.0571	NaN	ERCC3,POLR2A
Col	NUR77 Signaling in T Lymphocytes	3.79	0.0645	NaN	B2M,BCL2,CASP3,CD247,CD28,CD3D,CD3E,CD3G,CD80,CD86,FASLG,FCER1G,HLA-A,HLA-B,HLA-C,HLA-DMA,HLA-DMB,HLA-DOB,HLA-DPA1,HLA-DPB1,HLA-DQA1,HLA-DQB1,HLA-DRA,HLA-DRB1,MAP2K1,MAPK1,MAPK3,MEF2D,NFATC1,PRKCA,PRKCB,PRKCD,TNFSF10
Col	Œ±-Adrenergic Signaling	3.18	0.104	NaN	GNAQ,GNAS,GNB1,HRAS,MAP2K1,MAPK1,MAPK3,PRKCA,PRKCB,PRKCD,RAF1
Col	Oncostatin M Signaling	16.8	0.442	NaN	ELK1,GRB2,HRAS,IL6ST,JAK1,JAK2,JAK3,MAP2K1,MAPK1,MAPK3,MMP3,PLAU,RAF1,SHC1,STAT1,STAT3,STAT5A,STAT5B,TYK2
Col	Opioid Signaling Pathway	11.9	0.13	NaN	AKT3,ATF2,BAD,BLK,CDC42,CREB1,CTNNB1,ELK1,FOS,FYN,GNAQ,GNAS,GNB1,HRAS,LCK,LEF1,MAP2K1,MAP2K4,MAP2K6,MAPK1,MAPK3,MYC,NFKB1,NFKB2,NFKBIA,PIK3C2G,PLCB1,PRKCA,PRKCB,PRKCD,RAC1,RAF1,RPS6KA5,SRC,TCF4,TCF7
Col	Osteoarthritis Pathway	42.4	0.282	NaN	AGER,ATF2,CASP1,CASP10,CASP2,CASP3,CASP8,CEBPB,CHUK,CREB1,CTNNB1,CXCL8,CXCR2,FADD,FN1,HDAC3,HDAC4,HIF1A,HMGB1,IL18RAP,IL1B,IL1R1,IL1R2,IL1RAP,IL1RL1,IL1RL2,ITGA2B,ITGA4,ITGA5,ITGA6,ITGAE,ITGAL,ITGAM,ITGAX,ITGB1,ITGB2,ITLN1,LEF1,MEF2C,MMP3,MMP9,NFKB1,NFKB2,NOS2,NOTCH1,PPARG,PTGS2,RAC1,RELA,RELB,S100A8,S100A9,SMAD2,SMAD3,SMAD5,SMAD7,SPP1,TCF4,TCF7,TGFB1,TGFBR1,TGFBR2,TLR2,TLR4,TNF,TNFRSF1B
Col	Ovarian Cancer Signaling	7.34	0.133	NaN	ABL1,AKT3,BCL2,CD44,CTNNB1,HDAC3,HDAC4,HRAS,LEF1,MAP2K1,MAPK1,MAPK3,MMP9,PIK3C2G,PTGS1,PTGS2,RAF1,SRC,TCF4,TCF7,TP53
Col	OX40 Signaling Pathway	5.11	0.0731	NaN	B2M,BCL2,BCL2L1,CD247,CD3D,CD3E,CD3G,CD4,FCER1G,HLA-A,HLA-B,HLA-C,HLA-DMA,HLA-DMB,HLA-DOB,HLA-DPA1,HLA-DPB1,HLA-DQA1,HLA-DQB1,HLA-DRA,HLA-DRB1,IL2,JUN,MAP2K4,MAPK8,NFKB1,NFKB2,NFKBIA,RELA,RELB,TNFRSF4,TNFSF4,TRAF2,TRAF3,TRAF5
Col	Oxidative Phosphorylation	0	0.00909	NaN	SDHA
Col	P2Y Purigenic Receptor Signaling Pathway	10.6	0.178	NaN	AKT3,ATF2,CREB1,FOS,GNAQ,GNB1,HRAS,ITGA2B,JUN,MAP2K1,MAPK1,MAPK3,MYC,NFKB1,NFKB2,PIK3C2G,PLCB1,PRKCA,PRKCB,PRKCD,RAF1,RELA,RELB
Col	p38 MAPK Signaling	53.7	0.492	NaN	ATF2,CREB1,DAXX,DDIT3,ELK1,FADD,FAS,FASLG,HMGN1,HSPB1,HSPB2,IL18,IL18RAP,IL1A,IL1B,IL1R1,IL1R2,IL1RAP,IL1RL1,IL1RL2,IL1RN,IL33,IRAK1,IRAK2,IRAK3,IRAK4,MAP2K4,MAP2K6,MAP3K5,MAP3K7,MAP4K1,MAPK11,MAPK14,MAPKAPK2,MAPKAPK5,MAX,MEF2A,MEF2C,MEF2D,MKNK1,MYC,PLA2G2A,PLA2G2E,PLA2G4A,PLA2G6,RPS6KA5,STAT1,TGFB1,TGFB2,TGFB3,TGFBR1,TGFBR2,TNF,TNFRSF1B,TP53,TRADD,TRAF2,TRAF6
Col	p53 Signaling	6.99	0.163	NaN	AKT3,ATM,BAX,BCL2,BCL2L1,CDKN1A,CTNNB1,FAS,HIF1A,JUN,MAPK14,MAPK8,PIK3C2G,PML,THBS1,TP53
Col	p70S6K Signaling	12.9	0.197	NaN	AKT3,BAD,BCAP31,BTK,CD19,CD79A,CD79B,GNAQ,GRB2,HRAS,IL2RG,IL4,IL4R,JAK1,MAP2K1,MAPK1,MAPK3,PIK3C2G,PLCB1,PRKCA,PRKCB,PRKCD,RAF1,SHC1,SRC,SYK
Col	PAK Signaling	19.1	0.263	NaN	CASP3,CDC42,CFL1,GRB2,HRAS,ITGA2B,ITGA4,ITGA5,ITGA6,ITGAE,ITGAL,ITGAM,ITGAX,ITGB1,ITGB2,LIMK1,MAP2K1,MAP2K4,MAPK1,MAPK3,MAPK8,MYL2,PDGFA,PDGFB,PDGFRB,PIK3C2G,PTK2,RAC1,RAF1,SHC1,TNF
Col	Pancreatic Adenocarcinoma Signaling	28	0.317	NaN	ABL1,AKT3,BAD,BCL2,BCL2L1,CDC42,CDKN1A,ELK1,GRB2,HDAC3,HDAC4,JAK1,JAK2,JAK3,MAP2K1,MAP2K4,MAPK1,MAPK3,MAPK8,MMP9,NFKB1,NFKB2,NOTCH1,PIK3C2G,PTGS2,RAC1,RAF1,RELA,RELB,SMAD2,SMAD3,STAT1,STAT3,TGFB1,TGFB2,TGFB3,TGFBR1,TGFBR2,TP53,TYK2
Col	Parkinson's Signaling	3.94	0.312	NaN	CASP3,MAPK1,MAPK11,MAPK14,MAPK8
Col	Pathogenesis of Multiple Sclerosis	13.4	1	NaN	CCL3,CCL4,CCL5,CCR1,CCR5,CXCL10,CXCL11,CXCL9,CXCR3
Col	Paxillin Signaling	11.3	0.204	NaN	CDC42,GRB2,HRAS,ITGA2B,ITGA4,ITGA5,ITGA6,ITGAE,ITGAL,ITGAM,ITGAX,ITGB1,ITGB2,MAP2K4,MAPK1,MAPK11,MAPK14,MAPK8,PIK3C2G,PTK2,RAC1,SRC
Col	PCP (Planar Cell Polarity) Pathway	2.49	0.117	NaN	ATF2,JUN,MAP2K4,MAPK8,RAC1,RHOA,ROCK2
Col	PD-1, PD-L1 cancer immunotherapy pathway	45.1	0.472	NaN	AKT3,B2M,BCL2L1,CD247,CD274,CD28,CD80,ELK1,FOXP3,HLA-A,HLA-B,HLA-C,HLA-DMA,HLA-DMB,HLA-DOB,HLA-DPA1,HLA-DPB1,HLA-DQA1,HLA-DQB1,HLA-DRA,HLA-DRB1,IFNG,IFNGR1,IFNGR2,IL12A,IL12B,IL2,IL2RA,IL2RB,IL2RG,IL4,JAK1,JAK2,JAK3,LCK,LCP2,MR1,PDCD1,PDCD1LG2,PIK3C2G,SMAD3,STAT5A,STAT5B,TGFB1,TGFB2,TGFB3,TNF,TNFRSF1B,TYK2,ZAP70
Col	PDGF Signaling	21.3	0.337	NaN	ABL1,EIF2AK2,ELK1,FOS,GRB2,HRAS,JAK1,JAK2,JAK3,JUN,MAP2K1,MAP2K4,MAP3K1,MAPK1,MAPK3,MAPK8,MYC,PDGFA,PDGFB,PDGFRB,PIK3C2G,PRKCA,PRKCB,RAF1,SHC1,SRC,STAT1,STAT3,TYK2
Col	PEDF Signaling	24.1	0.369	NaN	AKT3,BCL2,BCL2L1,CASP8,CHUK,ELK1,FAS,FASLG,HRAS,IKBKB,IKBKE,IKBKG,MAPK1,MAPK11,MAPK14,MAPK3,NFKB1,NFKB2,NFKBIA,PIK3C2G,PPARG,RAC1,RAF1,RELA,RELB,RHOA,ROCK2,TCF4,TCF7,TP53,ZEB1
Col	Pentose Phosphate Pathway	0.551	0.1	NaN	G6PD
Col	Pentose Phosphate Pathway (Oxidative Branch)	0.907	0.25	NaN	G6PD
Col	PFKFB4 Signaling Pathway	9.93	0.304	NaN	ATF2,CREB1,GNAS,GPI,MAP2K1,MAP2K4,MAP2K6,MAPK1,MAPK3,RPS6KA5,TGFB1,TGFB2,TGFB3,TP53
Col	Phagosome Formation	41.9	0.155	NaN	ACKR4,ADGRE5,AKT3,BCL10,C3,C3AR1,CARD9,CCR1,CCR10,CCR2,CCR3,CCR4,CCR5,CCR6,CCR7,CCR8,CCRL2,CD14,CD209,CD36,CDC42,CFL1,CLEC4E,CLEC7A,CMKLR1,CR1,CR2,CX3CR1,CXCR1,CXCR6,CYSLTR1,CYSLTR2,EDNRB,FCAR,FCER1A,FCER1G,FCGR1A,FCGR2A,FCGR2B,FN1,FPR2,FYN,GPR183,GRB2,HRAS,ITGA2B,ITGA4,ITGA5,ITGA6,ITGAE,ITGAL,ITGAM,ITGAX,ITGB1,ITGB2,LCK,LIMK1,LTB4R,LTB4R2,MALT1,MAP2K1,MAP2K4,MAP2K6,MAPK1,MAPK3,MARCO,MRC1,MSR1,MY…
Col	Phagosome Maturation	3.66	0.0943	NaN	B2M,CTSC,CTSG,CTSS,CYBB,HLA-A,HLA-B,HLA-C,HLA-DRA,HLA-DRB1,MR1,NOX1,RAC1,TAP1,TUBB
Col	Phospholipase C Signaling	14.3	0.0964	NaN	ATF2,BLNK,BTK,CD247,CD3D,CD3E,CD3G,CD79A,CD79B,CDC42,CREB1,FCER1G,FCGR2A,FCGR2B,FYN,GNAQ,GNAS,GNB1,GRB2,HDAC3,HDAC4,HRAS,ITGA2B,ITGA4,ITGA5,ITGA6,ITGAE,ITGAL,ITGAM,ITGAX,ITGB1,ITGB2,LCK,LCP2,MAP2K1,MAPK1,MAPK3,MEF2A,MEF2C,MEF2D,MYL2,NFATC1,NFATC2,NFATC3,NFATC4,NFKB1,NFKB2,PLA2G2A,PLA2G2E,PLA2G4A,PLA2G6,PLCB1,PPP1R12B,PRKCA,PRKCB,PRKCD,RAC1,RAF1,RELA,RELB,RHOA,SHC1,SRC,SYK,ZAP70
Col	Phospholipases	1.7	0.0909	NaN	PLA2G2A,PLA2G2E,PLA2G4A,PLA2G6,PLAAT4,PLCB1
Col	Phototransduction Pathway	0.278	0.037	NaN	GNB1,GNGT1
Col	PI3K Signaling in B Lymphocytes	33.7	0.329	NaN	ABL1,AKT3,ATF2,BCL10,BLK,BLNK,BTK,C3,CD19,CD40,CD79A,CD79B,CD81,CHUK,CR2,CREB1,ELK1,FCGR2B,FOS,FYN,HRAS,IKBKB,IKBKE,IKBKG,IL4,IL4R,JUN,MALT1,MAP2K1,MAPK1,MAPK3,NFATC1,NFATC2,NFATC3,NFATC4,NFKB1,NFKB2,NFKBIA,PLCB1,PRKCB,PTPRC,RAC1,RAF1,RELA,RELB,SYK,TLR4
Col	PI3K/AKT Signaling	49.9	0.342	NaN	AKT3,BAD,BCL2,BCL2L1,CDKN1A,CHUK,CSF2RB,CTNNB1,CXCR1,CXCR2,ELP1,GRB2,HRAS,IFNAR1,IKBKB,IKBKE,IKBKG,IL10RA,IL10RB,IL11RA,IL12RB1,IL12RB2,IL13RA1,IL17RA,IL18R1,IL18RAP,IL1R1,IL1R2,IL1RL1,IL1RL2,IL21R,IL22RA2,IL2RA,IL2RB,IL2RG,IL4R,IL5RA,IL6R,IL6ST,IL7R,ITGA2B,ITGA4,ITGA5,ITGA6,ITGAE,ITGAL,ITGAM,ITGAX,ITGB1,ITGB2,JAK1,JAK2,JAK3,MAP2K1,MAP3K5,MAPK1,MAPK3,MCL1,NFKB1,NFKB2,NFKBIA,PTGS2,RAF1,RELA,RELB,S…
Col	PKCŒ∏ Signaling in T Lymphocytes	12	0.0968	NaN	BCL10,CD247,CD28,CD3D,CD3E,CD3G,CD4,CD80,CD86,CHUK,FCER1G,FOS,FYN,GRB2,HLA-A,HLA-B,HLA-DMA,HLA-DMB,HLA-DOB,HLA-DPA1,HLA-DPB1,HLA-DQA1,HLA-DQB1,HLA-DRA,HLA-DRB1,HRAS,IKBKB,IKBKE,IKBKG,IL2,JUN,LCK,LCP2,MALT1,MAP2K4,MAP3K1,MAP3K5,MAP3K7,MAP3K9,MAPK1,MAPK3,MAPK8,NFATC1,NFATC2,NFATC3,NFATC4,NFKB1,NFKB2,NFKBIA,PIK3C2G,RAC1,RELA,RELB,ZAP70
Col	Polyamine Regulation in Colon Cancer	7.11	0.21	NaN	CTNNB1,MAX,MYC,OAZ1,PPARG,PSMB10,PSMB5,PSMB7,PSMB8,PSMB9,PSMC2,PSMD7,TCF4
Col	PPAR Signaling	35.2	0.402	NaN	CHUK,ELP1,FOS,GRB2,HRAS,IKBKB,IKBKE,IKBKG,IL18,IL18RAP,IL1A,IL1B,IL1R1,IL1R2,IL1RAP,IL1RL1,IL1RL2,IL1RN,IL33,JUN,MAP2K1,MAP3K7,MAP4K4,MAPK1,MAPK3,NFKB1,NFKB2,NFKBIA,PDGFA,PDGFB,PDGFRB,PPARG,PTGS2,RAF1,RELA,RELB,SHC1,STAT5A,STAT5B,TNF,TNFRSF1B,TRAF2,TRAF6
Col	PPARŒ±/RXRŒ± Activation	30.2	0.259	NaN	BCL3,CD36,CHUK,ELP1,GNAQ,GNAS,GRB2,HRAS,IKBKB,IKBKE,IKBKG,IL18RAP,IL1B,IL1R1,IL1R2,IL1RAP,IL1RL1,IL1RL2,IL6,JAK2,JUN,MAP2K1,MAP2K4,MAP2K6,MAP3K7,MAP4K4,MAPK1,MAPK14,MAPK3,MAPK8,MEF2C,NFKB1,NFKB2,NFKBIA,PLCB1,PRKCA,PRKCB,RAF1,RELA,RELB,SHC1,SMAD2,SMAD3,STAT5B,TGFB1,TGFB2,TGFB3,TGFBR1,TGFBR2,TRAF6
Col	Primary Immunodeficiency Signaling	26.7	0.509	NaN	ADA,AICDA,AIRE,BLNK,BTK,CD19,CD3D,CD3E,CD4,CD40,CD40LG,CD79A,CD8A,CIITA,ICOS,IKBKG,IL2RG,IL7R,JAK3,LCK,PTPRC,RAG1,RAG2,TAP1,TAP2,TNFRSF13B,TNFRSF13C,ZAP70
Col	Production of Nitric Oxide and Reactive Oxygen Species in Macrophages	35.9	0.288	NaN	AKT3,APOE,ARG2,CDC42,CHUK,CLU,CYBB,ELP1,FOS,IFNG,IFNGR1,IFNGR2,IKBKB,IKBKE,IKBKG,IL4,IRF1,IRF8,JAK1,JAK2,JAK3,JUN,MAP2K1,MAP2K4,MAP3K1,MAP3K5,MAP3K7,MAP3K9,MAPK1,MAPK11,MAPK14,MAPK3,MAPK8,NCF4,NFKB1,NFKB2,NFKBIA,NOS2,PIK3C2G,PRKCA,PRKCB,PRKCD,PTPN6,RAC1,RELA,RELB,RHOA,S100A8,SIRPA,STAT1,TLR2,TLR4,TNF,TNFRSF1B,TYK2
Col	Prolactin Signaling	17.8	0.302	NaN	CEBPB,FOS,FYN,GRB2,HRAS,IRF1,JAK2,JUN,MAP2K1,MAPK1,MAPK3,MYC,NR3C1,PIK3C2G,PRKCA,PRKCB,PRKCD,RAF1,SHC1,SOCS1,SOCS3,STAT1,STAT3,STAT5A,STAT5B,TCF7
Col	Prostanoid Biosynthesis	1.4	0.2	NaN	PTGS1,PTGS2
Col	Prostate Cancer Signaling	13.8	0.223	NaN	ABL1,AKT3,ATF2,BAD,BCL2,CDKN1A,CHUK,CREB1,CTNNB1,GRB2,HDAC3,HDAC4,HRAS,LEF1,MAP2K1,MAPK1,MAPK3,NFKB1,NFKB2,NFKBIA,PIK3C2G,RAF1,RELA,RELB,TP53
Col	Protein Kinase A Signaling	14.1	0.119	NaN	ATF2,BAD,CHUK,CREB1,CTNNB1,DUSP4,EBI3,ELK1,GNAQ,GNAS,GNB1,LEF1,MAP2K1,MAP3K1,MAPK1,MAPK3,MYL2,NFATC1,NFATC2,NFATC3,NFATC4,NFKB1,NFKB2,NFKBIA,PLCB1,PRKCA,PRKCB,PRKCD,PTGS2,PTK2,PTPN2,PTPN22,PTPN6,PTPRC,RAF1,RELA,RELB,RHOA,ROCK2,SIRPA,SMAD3,TCF4,TCF7,TGFB1,TGFB2,TGFB3,TGFBR1,TGFBR2
Col	Protein Ubiquitination Pathway	3.99	0.08	NaN	B2M,BIRC2,HLA-A,HLA-B,HLA-C,HSPB1,HSPB2,IFNG,MR1,PSMB10,PSMB5,PSMB7,PSMB8,PSMB9,PSMC2,PSMD7,TAP1,TAP2,TRAF6,UBB,UBE2L3,USP9Y
Col	PTEN Signaling	28	0.287	NaN	AKT3,BAD,BCL2,BCL2L1,BCL2L11,CASP3,CDC42,CDKN1A,CHUK,ELP1,FASLG,FLT1,GRB2,HRAS,IGF2R,IKBKB,IKBKE,IKBKG,ITGA2B,ITGA4,ITGA5,ITGA6,ITGAE,ITGAL,ITGAM,ITGAX,ITGB1,ITGB2,MAP2K1,MAPK1,MAPK3,NFKB1,NFKB2,PDGFRB,PTK2,RAC1,RAF1,RELA,RELB,SHC1,TGFBR1,TGFBR2,TNFRSF11A
Col	Purine Nucleotides Degradation II (Aerobic)	0.903	0.105	NaN	ADA,NT5E
Col	Purine Ribonucleosides Degradation to Ribose-1-phosphate	0.635	0.125	NaN	ADA
Col	PXR/RXR Activation	2.3	0.108	NaN	ABCB1,AKT3,ALAS1,IL6,NR3C1,RELA,TNF
Col	Pyridoxal 5'-phosphate Salvage Pathway	5.08	0.167	NaN	EIF2AK2,IRAK1,LIMK1,MAP2K1,MAP2K4,MAP2K6,MAP3K9,MAPK1,MAPK3,MAPK8,PRKCD
Col	Pyrimidine Ribonucleotides De Novo Biosynthesis	0	0.0278	NaN	ENTPD1
Col	Pyrimidine Ribonucleotides Interconversion	0	0.0294	NaN	ENTPD1
Col	RAC Signaling	20	0.246	NaN	CD44,CDC42,CFL1,CYBB,ELK1,HRAS,ITGA2B,ITGA4,ITGA5,ITGA6,ITGAE,ITGAL,ITGAM,ITGAX,ITGB1,ITGB2,JUN,LIMK1,MAP2K1,MAP2K4,MAP3K1,MAPK1,MAPK3,MAPK8,NFKB1,NFKB2,NOX1,PIK3C2G,PTK2,RAC1,RAF1,RELA,RELB,RHOA
Col	RANK Signaling in Osteoclasts	30.5	0.407	NaN	AKT3,BIRC2,CHUK,ELK1,ELP1,FOS,IKBKB,IKBKE,IKBKG,JUN,MAP2K1,MAP2K4,MAP2K6,MAP3K1,MAP3K5,MAP3K7,MAP3K9,MAPK1,MAPK11,MAPK14,MAPK3,MAPK8,NFATC1,NFATC2,NFKB1,NFKB2,NFKBIA,PIK3C2G,RAF1,RELA,RELB,SRC,TNFRSF11A,TNFSF11,TRAF2,TRAF5,TRAF6
Col	RAR Activation	15.8	0.179	NaN	AKT3,CSF2RB,ERCC3,FOS,JAK2,JUN,MAP2K1,MAP2K4,MAP3K1,MAP3K5,MAPK1,MAPK11,MAPK14,MAPK8,MAPKAPK2,NFKB1,NFKB2,PML,PRKCA,PRKCB,PRKCD,RAC1,RELA,RELB,SMAD2,SMAD3,SMAD5,SMAD7,SRC,STAT5A,STAT5B,TGFB1,TGFB2,TGFB3,ZBTB16
Col	Reelin Signaling in Neurons	10.8	0.183	NaN	AKT3,APOE,APP,BLK,CDC42,CFL1,FYN,ITGA5,ITGB1,LCK,LIMK1,MAP2K1,MAP2K4,MAP2K6,MAP3K9,MAP4K1,MAPK1,MAPK3,MAPK8,PIK3C2G,RAC1,RHOA,SRC
Col	Regulation of Actin-based Motility by Rho	6.68	0.147	NaN	CDC42,CFL1,ITGA2B,ITGA4,ITGA5,ITGA6,ITGAE,ITGAL,ITGAM,ITGAX,ITGB1,ITGB2,LIMK1,MYL2,PPP1R12B,RAC1,RHOA
Col	Regulation of Cellular Mechanics by Calpain Protease	8.45	0.191	NaN	CCND3,GRB2,HRAS,ITGA2B,ITGA4,ITGA5,ITGA6,ITGAE,ITGAL,ITGAM,ITGAX,ITGB1,ITGB2,MAPK1,MAPK3,PTK2,SRC
Col	Regulation of eIF4 and p70S6K Signaling	7.69	0.128	NaN	AKT3,EIF2A,GRB2,HRAS,ITGA2B,ITGA4,ITGA5,ITGA6,ITGAE,ITGAL,ITGAM,ITGAX,ITGB1,ITGB2,MAP2K1,MAPK1,MAPK11,MAPK14,MAPK3,MKNK1,PIK3C2G,RAF1,SHC1
Col	Regulation of IL-2 Expression in Activated and Anergic T Lymphocytes	11.3	0.102	NaN	BCL10,CD247,CD28,CD3D,CD3E,CD3G,CD80,CHUK,ELK1,ELP1,FCER1G,FOS,FYN,GRB2,HRAS,IKBKB,IKBKE,IKBKG,IL2,JUN,LCK,MALT1,MAP2K1,MAP2K4,MAP3K1,MAPK1,MAPK3,MAPK8,NFATC1,NFATC2,NFATC3,NFATC4,NFKB1,NFKB2,NFKBIA,RAC1,RAF1,RELA,RELB,SMAD2,SMAD3,TGFB1,TGFB2,TGFB3,TGFBR1,TGFBR2,ZAP70
Col	Regulation Of The Epithelial Mesenchymal Transition By Growth Factors Pathway	49.9	0.349	NaN	AKT3,CD40LG,CD70,CDC42,CHUK,EGR1,ETS1,FASLG,FOS,GRB2,HRAS,IKBKB,IKBKE,IKBKG,IL6,IL6R,JAK1,JAK2,JAK3,JUN,LTA,LTB,MAP2K1,MAP2K4,MAP2K6,MAP3K1,MAP3K7,MAPK1,MAPK11,MAPK14,MAPK3,MAPK8,MMP9,NFKB1,NFKB2,PDGFA,PDGFB,PDGFRB,PIK3C2G,RAC1,RAF1,RELA,RELB,RHOA,SHC1,SMAD2,SMAD3,STAT3,TGFB1,TGFB2,TGFB3,TGFBR1,TGFBR2,TNF,TNFRSF1B,TNFSF10,TNFSF11,TNFSF12,TNFSF13,TNFSF13B,TNFSF14,TNFSF15,TNFSF18,TNFSF4,TNFSF8,TYK2…
Col	Regulation Of The Epithelial Mesenchymal Transition In Development Pathway	3.29	0.115	NaN	CTNNB1,HIF1A,LEF1,NFKB1,NFKB2,NOTCH1,RELA,RELB,TCF4,TCF7
Col	Regulation of the Epithelial-Mesenchymal Transition Pathway	20.2	0.205	NaN	AKT3,CTNNB1,EGR1,ETS1,GRB2,HIF1A,HRAS,JAK1,JAK2,JAK3,LEF1,MAP2K1,MAP2K4,MAP2K6,MAPK1,MAPK3,MMP9,NFKB1,NFKB2,NOTCH1,NOTCH2,PDGFRB,PIK3C2G,RAF1,RELA,RELB,RHOA,SMAD2,SMAD3,STAT3,TCF4,TCF7,TGFB1,TGFB2,TGFB3,TGFBR1,TGFBR2,TWIST2,TYK2,ZEB1
Col	Relaxin Signaling	6.23	0.124	NaN	AKT3,CREB1,ELK1,FOS,GNAQ,GNAS,GNB1,JUN,MAP2K1,MAPK1,MAPK3,MMP9,NFKB1,NFKB2,NFKBIA,NOS2,PIK3C2G,RELA,RELB
Col	Remodeling of Epithelial Adherens Junctions	0.42	0.0441	NaN	CTNNB1,SRC,TUBB
Col	Renal Cell Carcinoma Signaling	10.1	0.225	NaN	AKT3,CDC42,ETS1,FOS,GRB2,HIF1A,HRAS,JUN,MAP2K1,MAPK1,MAPK3,PDGFB,PIK3C2G,RAC1,RAF1,SLC2A1,TGFB1,UBB
Col	Renin-Angiotensin Signaling	24.3	0.3	NaN	ATF2,CCL2,CCL5,ELK1,FOS,GNAQ,GRB2,HRAS,JAK2,JUN,MAP2K1,MAP2K4,MAP3K1,MAPK1,MAPK11,MAPK14,MAPK3,MAPK8,NFKB1,NFKB2,NOX1,PIK3C2G,PRKCA,PRKCB,PRKCD,PTGER2,PTK2,PTPN6,RAC1,RAF1,RELA,RELB,SHC1,STAT1,STAT3,TNF
Col	Retinoic acid Mediated Apoptosis Signaling	5.5	0.183	NaN	BID,CASP3,CASP8,FADD,IFNA2,IFNA4,IFNAR1,IFNB1,IFNG,IRF1,TNFSF10
Col	RHOA Signaling	1.31	0.0645	NaN	CFL1,LIMK1,MYL2,PPP1R12B,PTK2,RAPGEF2,RHOA,ROCK2
Col	RHOGDI Signaling	8.05	0.121	NaN	ARHGDIB,CD44,CDC42,CDH5,CFL1,GNAQ,GNAS,GNB1,ITGA2B,ITGA4,ITGA5,ITGA6,ITGAE,ITGAL,ITGAM,ITGAX,ITGB1,ITGB2,LIMK1,MYL2,PPP1R12B,PRKCA,RAC1,RHOA,ROCK2,SRC
Col	Role of BRCA1 in DNA Damage Response	0.924	0.0625	NaN	ATM,CDKN1A,IFNG,STAT1,TP53
Col	Role of CHK Proteins in Cell Cycle Checkpoint Control	0.55	0.0526	NaN	ATM,CDKN1A,TP53
Col	Role of Cytokines in Mediating Communication between Immune Cells	35	0.611	NaN	CSF2,CSF3,CXCL8,IFNA2,IFNA4,IFNB1,IFNG,IFNL1,IL10,IL12A,IL12B,IL13,IL15,IL17A,IL17F,IL18,IL1A,IL1B,IL1RN,IL2,IL20,IL21,IL22,IL23A,IL26,IL27,IL3,IL33,IL4,IL5,IL6,TGFB1,TNF
Col	Role of Hypercytokinemia/hyperchemokinemia in the Pathogenesis of Influenza	63.3	0.663	NaN	AREG,CASP1,CCL2,CCL3,CCL4,CCL5,CXCL10,CXCL3,CXCL8,DDX58,EIF2AK2,IFIT2,IFIT3,IFNA2,IFNA4,IFNAR1,IFNAR2,IFNB1,IFNG,IFNL1,IFNL2,IFNL3,IL10,IL12A,IL12B,IL13,IL17A,IL18,IL1A,IL1B,IL1RN,IL33,IL5,IL6,IRF3,IRF7,ISG20,JAK1,MX1,MYD88,NFKB1,NFKB2,NLRP3,OAS1,OAS2,OAS3,PYCARD,S1PR1,STAT1,STAT2,TICAM1,TLR3,TLR4,TLR7,TLR9,TNF,TYK2
Col	Role of IL-17A in Arthritis	27.6	0.509	NaN	ATF2,CCL2,CCL20,CCL5,CCL7,CXCL1,CXCL3,CXCL5,CXCL6,CXCL8,IL17A,IL17RA,MAP2K1,MAP2K4,MAP2K6,MAPK1,MAPK11,MAPK14,MAPK3,MAPK8,MAPKAPK2,NFKB1,NFKB2,NFKBIA,NOS2,PIK3C2G,PTGS2,RELA,RELB
Col	Role of IL-17A in Psoriasis	13.9	0.786	NaN	CCL20,CXCL1,CXCL3,CXCL5,CXCL6,CXCL8,DEFB4A/DEFB4B,IL17A,IL17RA,S100A8,S100A9
Col	Role of IL-17F in Allergic Inflammatory Airway Diseases	26.8	0.578	NaN	ATF2,CCL2,CCL4,CCL7,CREB1,CSF2,CXCL1,CXCL10,CXCL5,CXCL6,CXCL8,IL11,IL17F,IL17RA,IL1B,IL6,MAP2K1,MAPK1,MAPK3,NFKB1,NFKB2,RAF1,RELA,RELB,RPS6KA5,TRAF6
Col	Role of JAK family kinases in IL-6-type Cytokine Signaling	21.3	0.72	NaN	IL6,IL6R,IL6ST,JAK1,JAK2,MAP2K4,MAPK1,MAPK11,MAPK14,MAPK3,MAPK8,SOCS1,SOCS3,STAT1,STAT3,STAT5A,STAT5B,TYK2
Col	Role of JAK1 and JAK3 in Œ≥c Cytokine Signaling	27.3	0.449	NaN	BLNK,GRB2,HRAS,IL15,IL2,IL21,IL21R,IL2RA,IL2RB,IL2RG,IL4,IL4R,IL7,IL7R,IL9,JAK1,JAK2,JAK3,MAPK1,MAPK3,PIK3C2G,SHC1,SOCS1,SOCS3,STAT1,STAT3,STAT5A,STAT5B,STAT6,SYK,TSLP
Col	Role of JAK1, JAK2 and TYK2 in Interferon Signaling	24.6	0.769	NaN	IFNAR1,IFNAR2,IFNB1,IFNG,IFNGR1,IFNGR2,JAK1,JAK2,NFKB1,NFKB2,PTPN2,PTPN6,RAF1,RELA,RELB,SOCS1,STAT1,STAT2,STAT3,TYK2
Col	Role of JAK2 in Hormone-like Cytokine Signaling	9.45	0.353	NaN	JAK1,JAK2,PTPN6,SHC1,SIRPA,SOCS1,SOCS3,STAT1,STAT3,STAT5A,STAT5B,TYK2
Col	Role of Lipids/Lipid Rafts in the Pathogenesis of Influenza	3.13	0.217	NaN	IFNA2,IFNA4,IFNAR1,IFNB1,IFNG
Col	Role of Macrophages, Fibroblasts and Endothelial Cells in Rheumatoid Arthritis	87.2	0.354	NaN	AKT3,ATF2,C5,CCL2,CCL5,CEBPB,CHUK,CREB1,CSF1,CSF2,CTNNB1,CXCL12,CXCL8,ELP1,FCGR1A,FN1,FOS,GNAQ,HRAS,ICAM1,IKBKB,IKBKE,IKBKG,IL10,IL15,IL16,IL17A,IL17RA,IL18,IL18R1,IL18RAP,IL1A,IL1B,IL1R1,IL1R2,IL1RAP,IL1RL1,IL1RL2,IL1RN,IL33,IL6,IL6R,IL6ST,IL7,IRAK1,IRAK2,IRAK3,IRAK4,JAK2,JUN,LEF1,LTA,LTB,LTBR,MAP2K1,MAP2K4,MAP2K6,MAP3K7,MAPK1,MAPK14,MAPK3,MAPKAPK2,MIF,MMP3,MYC,MYD88,NFATC1,NFATC2,NFATC3,NFATC4,…
Col	Role of MAPK Signaling in Inhibiting the Pathogenesis of Influenza	31.2	0.461	NaN	ATF2,BAX,CASP3,CCL2,CCL5,CXCL10,CXCL8,EIF2AK2,IFNB1,IFNG,IL1B,IL6,JUN,MAP2K1,MAP2K4,MAP2K6,MAP3K5,MAPK1,MAPK11,MAPK14,MAPK3,MAPK8,MYD88,NFKB1,NFKB2,NFKBIA,PLA2G2A,PLA2G2E,PLA2G4A,PLA2G6,PLAAT4,PTGS2,RAF1,TLR4,TNF
Col	Role of MAPK Signaling in Promoting the Pathogenesis of Influenza	14.7	0.232	NaN	ATF2,BAX,BCL2,CASP3,HRAS,JUN,MAP2K1,MAP2K4,MAP2K6,MAP3K5,MAPK1,MAPK11,MAPK14,MAPK3,MAPK8,NFKB1,NFKB2,NFKBIA,PLA2G2A,PLA2G2E,PLA2G4A,PLA2G6,PLAAT4,PRKCA,PTGS2,RAF1
Col	Role of MAPK Signaling in the Pathogenesis of Influenza	22.2	0.358	NaN	AKT3,ATF2,BAX,BCL2,CASP3,CCL2,CCL5,CXCL10,HRAS,IFNB1,IFNG,MAP2K1,MAP2K4,MAP2K6,MAP3K5,MAPK1,MAPK11,MAPK14,MAPK3,MAPK8,PLA2G2A,PLA2G2E,PLA2G4A,PLA2G6,PLAAT4,PRKCA,PTGS2,RAF1,TNF
Col	Role of NANOG in Mammalian Embryonic Stem Cell Pluripotency	7.95	0.158	NaN	AKT3,CTNNB1,GRB2,HRAS,IL6ST,JAK1,JAK2,JAK3,LIF,MAP2K1,MAPK1,MAPK3,PIK3C2G,RAF1,SHC1,SMAD5,STAT3,TP53,TYK2
Col	Role of NFAT in Cardiac Hypertrophy	17.4	0.177	NaN	AKT3,GNAQ,GNAS,GNB1,GRB2,HDAC3,HDAC4,HRAS,IL11,IL6,IL6ST,LIF,MAP2K1,MAP2K4,MAP2K6,MAP3K1,MAP3K7,MAPK1,MAPK11,MAPK14,MAPK3,MAPK8,MEF2A,MEF2C,MEF2D,NFATC4,PIK3C2G,PLCB1,PRKCA,PRKCB,PRKCD,RAF1,SHC1,SRC,TGFB1,TGFB2,TGFB3,TGFBR1,TGFBR2
Col	Role of NFAT in Regulation of the Immune Response	17.8	0.112	NaN	AKT3,ATF2,BLNK,BTK,CD247,CD28,CD3D,CD3E,CD3G,CD4,CD79A,CD79B,CD80,CD86,CHUK,ELP1,FCER1A,FCER1G,FCGR1A,FCGR2A,FCGR2B,FOS,FYN,GNAQ,GNAS,GNB1,GRB2,HLA-A,HLA-B,HLA-DMA,HLA-DMB,HLA-DOB,HLA-DPA1,HLA-DPB1,HLA-DQA1,HLA-DQB1,HLA-DRA,HLA-DRB1,HRAS,IKBKB,IKBKE,IKBKG,JUN,LCK,LCP2,MAP2K1,MAPK1,MAPK3,MEF2A,MEF2C,MEF2D,MS4A2,NFATC1,NFATC2,NFATC3,NFATC4,NFKB1,NFKB2,NFKBIA,PIK3C2G,PLCB1,RAF1,RELA,RELB,SYK,ZAP70
Col	Role of OCT4 in Mammalian Embryonic Stem Cell Pluripotency	0.728	0.0652	NaN	MEF2A,SPP1,TP53
Col	Role of Osteoblasts, Osteoclasts and Chondrocytes in Rheumatoid Arthritis	44.9	0.299	NaN	AKT3,BAD,BCL2,BIRC2,CHUK,CSF1,CSF1R,CSF2,CTNNB1,ELP1,FOS,IFNG,IKBKB,IKBKE,IKBKG,IL10,IL11,IL17A,IL18,IL18R1,IL18RAP,IL1A,IL1B,IL1R1,IL1R2,IL1RAP,IL1RL1,IL1RL2,IL1RN,IL33,IL4,IL6,IL7,ITGA5,JUN,LEF1,MAP2K4,MAP2K6,MAP3K5,MAP3K7,MAPK1,MAPK14,MAPK3,MAPK8,MMP3,NFATC1,NFATC2,NFATC3,NFATC4,NFKB1,NFKBIA,PIK3C2G,RELA,SMAD5,SPP1,SRC,TCF4,TCF7,TGFB1,TNF,TNFRSF11A,TNFRSF1B,TNFSF11,TRADD,TRAF2,TRAF5,TRAF6
Col	Role of p14/p19ARF in Tumor Suppression	1.18	0.103	NaN	PIK3C2G,RAC1,TP53
Col	Role of Pattern Recognition Receptors in Recognition of Bacteria and Viruses	97.2	0.596	NaN	C1QA,C1QB,C3,C3AR1,C5,CASP1,CCL5,CD40LG,CD70,CLEC6A,CLEC7A,CREB1,CSF2,CXCL8,DDX58,EIF2AK2,FASLG,IFIH1,IFNA4,IFNB1,IFNG,IL10,IL11,IL12A,IL12B,IL13,IL15,IL17A,IL17B,IL17F,IL18,IL1A,IL1B,IL2,IL21,IL3,IL33,IL4,IL5,IL6,IRF3,IRF7,LIF,LTA,LTB,MAP2K4,MAPK1,MAPK3,MAPK8,MAVS,MBL2,MYD88,NFKB1,NFKB2,NLRP3,NOD1,NOD2,OAS1,OAS2,OAS3,PIK3C2G,PRKCA,PRKCB,PRKCD,RELA,RELB,RIPK2,RNASEL,SYK,TGFB1,TGFB2,TGFB3,TICAM1,T…
Col	Role of PI3K/AKT Signaling in the Pathogenesis of Influenza	11.7	0.273	NaN	AKT3,CCL5,CCR5,IFNA2,IFNA4,IFNAR1,IFNB1,IFNG,IRF3,MAP2K1,MAPK1,MAPK3,NFKB1,NFKB2,NFKBIA,PIK3C2G,RELA,RELB
Col	Role of PKR in Interferon Induction and Antiviral Response	62.1	0.493	NaN	ATF2,BAX,BID,CASP1,CASP3,CASP8,CHUK,DDX58,EIF2AK2,ELP1,FADD,FAS,FASLG,FCGR1A,FOS,HMGB1,IFIH1,IFNA4,IFNAR1,IFNAR2,IFNB1,IFNG,IFNGR1,IFNGR2,IKBKB,IKBKE,IKBKG,IL18,IL1B,IRF1,IRF3,JAK1,JUN,MAP2K4,MAP2K6,MAP3K7,MAPK1,MAPK11,MAPK14,MAPK3,MAPK8,MARCO,MAVS,MSR1,MYD88,NFKB1,NFKB2,NFKBIA,NLRP3,PDGFA,PDGFB,PDGFRB,PYCARD,RELA,RELB,STAT1,STAT2,STAT3,TIRAP,TLR3,TLR4,TLR9,TNF,TP53,TRAF3,TRAF6,TYK2
Col	Role of RIG1-like Receptors in Antiviral Innate Immunity	24.8	0.543	NaN	CASP10,CASP8,CHUK,DDX58,FADD,IFIH1,IFNA2,IFNA4,IFNB1,IKBKB,IKBKE,IKBKG,IRF3,IRF7,MAVS,NFKB1,NFKB2,NFKBIA,RELA,RELB,RIPK1,TBK1,TRAF2,TRAF3,TRAF6
Col	Role of Tissue Factor in Cancer	22.6	0.293	NaN	AKT3,BCL2L1,BLK,CASP3,CDC42,CFL1,CSF1,CSF2,CXCL1,CXCL8,EGR1,FYN,GNAQ,HRAS,IL1B,ITGA6,ITGB1,JAK2,LCK,LIMK1,MAPK1,MAPK11,MAPK14,MAPK3,PIK3C2G,PLAUR,PLCB1,PRKCA,RAC1,RPS6KA5,SRC,STAT5A,STAT5B,TP53
Col	Role of WNT/GSK-3Œ≤ Signaling in the Pathogenesis of Influenza	3.03	0.115	NaN	CTNNB1,IFNA2,IFNA4,IFNAR1,IFNB1,IFNG,LEF1,TCF4,TCF7
Col	Salvage Pathways of Pyrimidine Deoxyribonucleotides	0.59	0.111	NaN	AICDA
Col	Salvage Pathways of Pyrimidine Ribonucleotides	4.1	0.122	NaN	AICDA,EIF2AK2,IRAK1,LIMK1,MAP2K1,MAP2K4,MAP2K6,MAP3K9,MAPK1,MAPK3,MAPK8,PRKCD
Col	SAPK/JNK Signaling	4.31	0.0677	NaN	ATF2,CD247,CD3D,CD3E,CD3G,CDC42,DAXX,DUSP4,ELK1,FADD,FCER1G,GNB1,GRB2,HRAS,JUN,LCK,MAP2K4,MAP3K1,MAP3K5,MAP3K7,MAP3K9,MAP4K1,MAP4K2,MAP4K4,MAPK8,NFATC1,NFATC3,PIK3C2G,RAC1,RIPK1,SHC1,TP53,TRADD,TRAF2
Col	Semaphorin Neuronal Repulsive Signaling Pathway	10.7	0.166	NaN	AKT3,CD44,CFL1,FYN,ITGA2B,ITGA4,ITGA5,ITGA6,ITGAE,ITGAL,ITGAM,ITGAX,ITGB1,ITGB2,LIMK1,MAP2K1,MAP2K4,MAP2K6,MYL2,PIK3C2G,PPP1R12B,RAC1,RHOA,ROCK2,TP53
Col	Semaphorin Signaling in Neurons	5.36	0.177	NaN	CDC42,CFL1,FYN,ITGB1,LIMK1,MAPK1,MAPK3,PTK2,RAC1,RHOA,ROCK2
Col	Senescence Pathway	21.9	0.172	NaN	AKT3,ATM,CCND3,CDKN1A,CEBPB,CHUK,CXCL8,ETS1,HRAS,IFNA4,IFNB1,IKBKB,IKBKE,IKBKG,IL1A,IL6,IRF3,JUN,MAP2K1,MAP2K4,MAP2K6,MAP3K7,MAPK1,MAPK14,MAPK3,MAPKAPK2,MAPKAPK5,NFATC1,NFATC2,NFATC3,NFATC4,NFKB1,NFKB2,PIK3C2G,PML,RAF1,RPS6KA5,SMAD2,SMAD3,SMAD5,SMAD7,STING1,TBK1,TGFB1,TGFB2,TGFB3,TGFBR1,TGFBR2,TLR2,TP53,TRAF6
Col	Sertoli Cell-Sertoli Cell Junction Signaling	15.9	0.175	NaN	AKT3,ATF2,CDC42,CTNNB1,ELK1,HRAS,ITGA2B,ITGA4,ITGA5,ITGA6,ITGAE,ITGAL,ITGAM,ITGAX,ITGB1,ITGB2,JUN,KEAP1,MAP2K1,MAP2K4,MAP3K1,MAP3K5,MAP3K7,MAP3K9,MAPK1,MAPK11,MAPK14,MAPK3,MAPK8,NOS2,RAC1,RAF1,SRC,TGFB3,TNF,TUBB
Col	Signaling by Rho Family GTPases	15.1	0.149	NaN	CDC42,CDH5,CFL1,CYBB,ELK1,FOS,GNAQ,GNAS,GNB1,ITGA2B,ITGA4,ITGA5,ITGA6,ITGAE,ITGAL,ITGAM,ITGAX,ITGB1,ITGB2,JUN,LIMK1,MAP2K1,MAP2K4,MAP3K9,MAPK1,MAPK3,MAPK8,MYL2,NFKB1,NFKB2,NOX1,PIK3C2G,PPP1R12B,PTK2,RAC1,RAF1,RELA,RELB,RHOA,ROCK2
Col	Sirtuin Signaling Pathway	6.44	0.0959	NaN	APP,ARG2,ATG10,ATG12,ATG16L1,ATG5,ATG7,BAX,BCL2L11,CXCL8,G6PD,HIF1A,JUN,MAPK1,MAPK3,MYC,NFE2L2,NFKB1,NFKB2,NOS2,PPARG,RELA,RELB,SDHA,SLC2A1,STAT3,TNF,TP53
Col	Small Cell Lung Cancer Signaling	20.9	0.312	NaN	ABL1,AKT3,BCL2,BCL2L1,BID,BIRC2,CCND3,CHUK,HDAC3,HDAC4,IKBKB,IKBKE,IKBKG,MAX,MYC,NFKB1,NFKB2,NFKBIA,PIK3C2G,PTGS2,PTK2,RELA,RELB,TP53,TRAF1,TRAF2,TRAF3,TRAF4,TRAF5,TRAF6
Col	Sperm Motility	11.6	0.134	NaN	ABL1,BLK,BTK,CSF1R,FLT1,FLT3LG,FYN,GNAQ,GNAS,GNB1,JAK1,JAK2,JAK3,KIT,LCK,LTK,MAP2K1,MAP2K4,MAP2K6,PDGFRB,PLA2G2A,PLA2G2E,PLA2G4A,PLA2G6,PLAAT4,PLCB1,PRKCA,PRKCB,PRKCD,PTK2,SRC,SYK,TYK2,ZAP70
Col	Sphingomyelin Metabolism	0.635	0.125	NaN	SMPD3
Col	Sphingosine-1-phosphate Signaling	8.87	0.169	NaN	AKT3,CASP1,CASP10,CASP2,CASP3,CASP8,CDC42,GNAQ,MAPK1,MAPK3,PDGFA,PDGFB,PDGFRB,PIK3C2G,PLCB1,PTK2,RAC1,RHOA,S1PR1,SMPD3
Col	SPINK1 General Cancer Pathway	8.34	0.217	NaN	AKT3,GZMA,HRAS,IL6,IL6R,JAK1,JAK2,JAK3,MAP2K1,MAPK1,MAPK3,PIK3C2G,RAF1,STAT3,TYK2
Col	SPINK1 Pancreatic Cancer Pathway	1.35	0.0833	NaN	SMAD2,SMAD3,TGFB1,TGFBR1,TGFBR2
Col	STAT3 Pathway	55	0.459	NaN	BCL2,CDKN1A,CISH,CSF2RB,CXCR1,CXCR2,FLT1,HRAS,IFNAR1,IGF2R,IL10RA,IL10RB,IL11RA,IL12RB1,IL12RB2,IL13RA1,IL17RA,IL18R1,IL18RAP,IL1A,IL1B,IL1R1,IL1R2,IL1RL1,IL1RL2,IL21R,IL22RA2,IL2RA,IL2RB,IL2RG,IL4R,IL5RA,IL6R,IL6ST,IL7R,IL9,JAK2,MAP2K1,MAP2K4,MAP3K9,MAPK1,MAPK11,MAPK14,MAPK3,MAPK8,MYC,PDGFB,PDGFRB,PTPN2,PTPN6,RAC1,RAF1,SOCS1,SOCS3,SRC,STAT3,TGFB1,TGFB2,TGFBR1,TGFBR2,TNFRSF11A,TYK2
Col	Stearate Biosynthesis I (Animals)	0	0.0189	NaN	PLA2G6
Col	Sumoylation Pathway	10.9	0.204	NaN	ARHGDIB,CDC42,DAXX,ETS1,FAS,FASLG,FOS,ISG20,JUN,MAP2K4,MAP3K5,MAPK8,NFKB1,NFKB2,NFKBIA,NR3C1,PML,RAC1,RHOA,TP53,ZEB1
Col	Superpathway of Citrulline Metabolism	1.94	0.2	NaN	ARG1,ARG2,NOS2
Col	Superpathway of Inositol Phosphate Compounds	0.866	0.0474	NaN	DUSP4,PDCD1,PIK3C2G,PLCB1,PPP1R12B,PTPN2,PTPN22,PTPN6,PTPRC,SIRPA,SOCS3
Col	Synaptic Long Term Depression	3.68	0.0876	NaN	GNAQ,GNAS,HRAS,MAP2K1,MAPK1,MAPK3,NOS2,PLA2G2A,PLA2G2E,PLA2G4A,PLA2G6,PLAAT4,PLCB1,PRKCA,PRKCB,PRKCD,RAF1
Col	Synaptic Long Term Potentiation	2.99	0.093	NaN	ATF2,CREB1,GNAQ,HRAS,MAP2K1,MAPK1,MAPK3,PLCB1,PRKCA,PRKCB,PRKCD,RAF1
Col	Synaptogenesis Signaling Pathway	4.91	0.0833	NaN	AKT3,APOE,ATF2,BAD,CDC42,CDH5,CFL1,CREB1,CTNNB1,FYN,GRB2,HRAS,LCK,LIMK1,MAPK1,MAPK14,MAPK3,PIK3C2G,PRKCD,RAC1,RAF1,RHOA,SHC1,SRC,SYT17,THBS1
Col	Systemic Lupus Erythematosus In B Cell Signaling Pathway	64.4	0.188	NaN	AKT3,BAD,BCL10,BCL2,BCL2L1,BCL2L11,BLNK,BTK,CCND3,CD19,CD22,CD40,CD40LG,CD5,CD70,CD79A,CD79B,CSF2,CTNNB1,CXCL8,FASLG,FCGR2A,FCGR2B,FOS,FYN,GRB2,HRAS,IFIH1,IFIT2,IFIT3,IFNA2,IFNA4,IFNAR1,IFNAR2,IFNB1,IFNG,IFNGR1,IFNGR2,IL10,IL11,IL12A,IL12B,IL13,IL15,IL17A,IL17B,IL17F,IL18,IL1A,IL1B,IL2,IL21,IL3,IL33,IL4,IL5,IL6,IL6R,IL6ST,IRAK1,IRAK4,IRF3,IRF5,IRF7,ISG20,JAK1,JAK2,JUN,LCK,LIF,LILRA6,LILRB3,LILRB4…
Col	Systemic Lupus Erythematosus In T Cell Signaling Pathway	17.2	0.106	NaN	AKT3,ATF2,B2M,BCL6,CASP1,CASP10,CASP2,CASP3,CASP8,CD247,CD28,CD3D,CD3E,CD3G,CD40LG,CD44,CD70,CD80,CD86,CDC42,CREB1,FAS,FASLG,FCER1G,FOS,FOXP3,GRB2,HLA-A,HLA-B,HLA-C,HLA-DMA,HLA-DMB,HLA-DOB,HLA-DPA1,HLA-DPB1,HLA-DQA1,HLA-DQB1,HLA-DRA,HLA-DRB1,HRAS,ICOS,ICOSLG/LOC102723996,IL10,IL12B,IL17A,IL2,IL21,IL23A,IL6,IRF4,ITGAL,JUN,MAP2K1,MAP2K4,MAP2K6,MAPK1,MAPK3,NFATC2,NOS2,PIK3C2G,PTK2,RAC1,RHOA,ROCK2,RO…
Col	Systemic Lupus Erythematosus Signaling	12.2	0.0934	NaN	AKT3,C5,C6,C7,C8A,C8B,C8G,C9,CD22,CD247,CD28,CD3D,CD3E,CD3G,CD40,CD40LG,CD79A,CD79B,CD80,CD86,FCER1G,FCGR1A,FCGR2A,FCGR2B,FOS,GRB2,HLA-A,HLA-B,HLA-C,HRAS,IFNA2,IFNA4,IL10,IL18,IL1A,IL1B,IL1RN,IL2,IL33,IL6,IL6R,JUN,KNG1,LCK,MAPK1,MAPK3,NFATC1,NFATC2,NFATC3,NFATC4,PIK3C2G,PTPN6,PTPRC,TLR7,TLR9,TNF,TNFRSF13C,TNFSF13B
Col	T Cell Exhaustion Signaling Pathway	26.8	0.138	NaN	AKT3,BATF,BCL6,BTLA,CD247,CD274,CD28,CD3D,CD3E,CD3G,CD80,CD86,CTLA4,EOMES,FCER1G,FOS,GZMB,HAVCR2,HLA-A,HLA-B,HLA-C,HLA-DMA,HLA-DMB,HLA-DOB,HLA-DPA1,HLA-DPB1,HLA-DQA1,HLA-DQB1,HLA-DRA,HLA-DRB1,HRAS,IFNA2,IFNA4,IFNAR1,IFNAR2,IFNG,IL10,IL10RA,IL10RB,IL12A,IL12B,IL12RB1,IL12RB2,IL6,IL6R,IRF4,JAK1,JAK2,JAK3,JUN,LAG3,MAP2K4,MAPK1,MAPK3,MAPK8,NFATC1,NFATC2,NFATC3,NFATC4,PDCD1,PDCD1LG2,PIK3C2G,PRDM1,PTPN…
Col	T Cell Receptor Signaling	28	0.135	NaN	AKT3,ATF2,B2M,BCL10,CD247,CD28,CD3D,CD3E,CD3G,CD4,CD80,CD86,CD8A,CD8B,CHUK,CSF2,CTLA4,CTNNB1,ELK1,ELP1,FCER1G,FOS,FYN,GRB2,HLA-A,HLA-B,HLA-C,HLA-DMA,HLA-DMB,HLA-DOB,HLA-DPA1,HLA-DPB1,HLA-DQA1,HLA-DQB1,HLA-DRA,HLA-DRB1,HRAS,ICAM1,ICOS,ICOSLG/LOC102723996,IFNG,IKBKB,IKBKE,IKBKG,IL2,IL4,IL5,ITGAL,ITGB1,ITGB2,JUN,LCK,LCP2,LEF1,MALT1,MAP2K1,MAP2K4,MAP2K6,MAP3K1,MAPK1,MAPK11,MAPK14,MAPK3,MAPK8,NFATC1,N…
Col	T Helper Cell Differentiation	21.7	0.136	NaN	BCL6,CD247,CD28,CD3D,CD3E,CD3G,CD40,CD40LG,CD80,CD86,FCER1G,FOXP3,GATA3,HLA-A,HLA-B,HLA-DMA,HLA-DMB,HLA-DOB,HLA-DPA1,HLA-DPB1,HLA-DQA1,HLA-DQB1,HLA-DRA,HLA-DRB1,ICOS,ICOSLG/LOC102723996,IFNG,IFNGR1,IFNGR2,IL10,IL10RA,IL10RB,IL12A,IL12B,IL12RB1,IL12RB2,IL13,IL17A,IL17F,IL18,IL18R1,IL2,IL21,IL21R,IL23R,IL2RA,IL2RG,IL4,IL4R,IL5,IL6,IL6R,IL6ST,RORC,STAT1,STAT3,STAT4,STAT6,TBX21,TGFB1,TGFBR1,TGFBR2,TN…
Col	TCA Cycle II (Eukaryotic)	0.262	0.0417	NaN	SDHA
Col	TEC Kinase Signaling	13.5	0.1	NaN	BLK,BTK,CD247,CD3D,CD3E,CD3G,CDC42,FADD,FAS,FASLG,FCER1A,FCER1G,FOS,FYN,GNAQ,GNAS,GNB1,ITGA2B,ITGA4,ITGA5,ITGA6,ITGAE,ITGAL,ITGAM,ITGAX,ITGB1,ITGB2,JAK1,JAK2,JAK3,LCK,MAP2K4,MAPK8,MS4A2,NFKB1,NFKB2,PIK3C2G,PRKCA,PRKCB,PRKCD,PTK2,RAC1,RELA,RELB,RHOA,SRC,STAT1,STAT2,STAT3,STAT4,STAT5A,STAT5B,STAT6,TLR4,TNF,TNFSF10,TNFSF12,TYK2
Col	Telomerase Signaling	9.65	0.187	NaN	ABL1,AKT3,CDKN1A,ETS1,GRB2,HDAC3,HDAC4,HRAS,IL2,IL2RA,IL2RB,IL2RG,MAP2K1,MAPK1,MAPK3,MYC,PIK3C2G,RAF1,SHC1,TP53
Col	Tetrapyrrole Biosynthesis II	0.818	0.2	NaN	ALAS1
Col	TGF-Œ≤ Signaling	19.8	0.302	NaN	BCL2,CDC42,FOS,GRB2,HRAS,IRF7,JUN,MAP2K1,MAP2K4,MAP2K6,MAP3K7,MAP4K1,MAPK1,MAPK11,MAPK14,MAPK3,MAPK8,RAF1,SKI,SMAD2,SMAD3,SMAD5,SMAD7,TGFB1,TGFB2,TGFB3,TGFBR1,TGFBR2,TRAF6
Col	Th1 and Th2 Activation Pathway	113	0.616	NaN	CCR1,CCR3,CCR4,CCR5,CCR8,CD247,CD274,CD28,CD3D,CD3E,CD3G,CD4,CD40,CD40LG,CD80,CD86,CD8A,CXCR3,CXCR4,CXCR6,GATA3,GFI1,GRB2,HAVCR2,HLA-A,HLA-B,HLA-DMA,HLA-DMB,HLA-DOB,HLA-DPA1,HLA-DPB1,HLA-DQA1,HLA-DQB1,HLA-DRA,HLA-DRB1,ICAM1,ICOS,ICOSLG/LOC102723996,IFNAR1,IFNG,IFNGR1,IFNGR2,IKZF1,IL10,IL10RA,IL10RB,IL12A,IL12B,IL12RB1,IL12RB2,IL13,IL18,IL18R1,IL1RL1,IL2,IL27,IL2RA,IL2RB,IL2RG,IL3,IL33,IL4,IL4R,IL…
Col	Th1 Pathway	79.6	0.615	NaN	CCR5,CD247,CD274,CD28,CD3D,CD3E,CD3G,CD4,CD40,CD40LG,CD80,CD86,CD8A,CXCR3,GATA3,GRB2,HAVCR2,HLA-A,HLA-B,HLA-DMA,HLA-DMB,HLA-DOB,HLA-DPA1,HLA-DPB1,HLA-DQA1,HLA-DQB1,HLA-DRA,HLA-DRB1,ICAM1,ICOS,ICOSLG/LOC102723996,IFNAR1,IFNG,IFNGR1,IFNGR2,IL10,IL10RA,IL10RB,IL12A,IL12B,IL12RB1,IL12RB2,IL18,IL18R1,IL2,IL27,IL4,IL6,IL6R,IRF1,ITGB2,JAK1,JAK2,JAK3,KLRC1,KLRD1,LTA,MAP2K6,NFATC1,NFATC2,NFATC3,NFATC4,NFI…
Col	Th17 Activation Pathway	17.7	0.122	NaN	AHR,BATF,CCL20,CCR6,CD247,CD3D,CD3E,CD3G,CSF2,DEFB1,DEFB103A/DEFB103B,DEFB4A/DEFB4B,FCER1G,FOXP3,HIF1A,IFNG,IL10,IL12A,IL12B,IL12RB1,IL12RB2,IL17A,IL17F,IL1B,IL1R1,IL21,IL21R,IL22,IL23A,IL23R,IL26,IL6,IL6R,IRAK1,IRAK2,IRAK3,IRAK4,IRF4,JAK1,JAK2,JAK3,MYD88,NFATC1,NFATC2,NFATC3,NFATC4,NFKB1,NFKB2,PTGER2,PTGER4,RELA,RELB,RORC,RUNX1,SOCS3,STAT3,STAT4,TRAF6,TYK2
Col	Th2 Pathway	79.1	0.569	NaN	CCR1,CCR3,CCR4,CCR5,CCR8,CD247,CD28,CD3D,CD3E,CD3G,CD4,CD40,CD80,CD86,CXCR4,CXCR6,GATA3,GFI1,GRB2,HLA-A,HLA-B,HLA-DMA,HLA-DMB,HLA-DOB,HLA-DPA1,HLA-DPB1,HLA-DQA1,HLA-DQB1,HLA-DRA,HLA-DRB1,ICAM1,ICOS,ICOSLG/LOC102723996,IFNG,IKZF1,IL10,IL12A,IL12B,IL12RB1,IL12RB2,IL13,IL1RL1,IL2,IL2RA,IL2RB,IL2RG,IL3,IL33,IL4,IL4R,IL5,IL9,ITGB2,JAK1,JAK2,JAK3,JUN,MAF,NFATC2,NFKB1,NOTCH1,NOTCH2,PIK3C2G,PTGDR2,S1PR1,…
Col	Thrombin Signaling	14.8	0.167	NaN	AKT3,CDC42,CREB1,ELK1,GATA3,GNAQ,GNAS,GNB1,GRB2,HRAS,IKBKB,MAP2K1,MAPK1,MAPK11,MAPK14,MAPK3,MYL2,NFKB1,NFKB2,PIK3C2G,PLCB1,PPP1R12B,PRKCA,PRKCB,PRKCD,PTK2,RAC1,RAF1,RELA,RELB,RHOA,ROCK2,SHC1,SRC,TBP
Col	Thrombopoietin Signaling	13.2	0.302	NaN	FOS,GRB2,HRAS,JAK2,JUN,MAP2K1,MAPK1,MAPK3,MYC,PIK3C2G,PRKCA,PRKCB,PRKCD,RAF1,SHC1,STAT1,STAT3,STAT5A,STAT5B
Col	Thyroid Cancer Signaling	10.2	0.228	NaN	AKT3,CTNNB1,CXCL8,CXCR4,ELK1,FOS,HRAS,JUN,LEF1,MAP2K1,MAPK1,MAPK3,MYC,PIK3C2G,SHC1,TCF4,TCF7,TP53
Col	Tight Junction Signaling	5.24	0.107	NaN	AKT3,CDC42,CTNNB1,FOS,JUN,MYL2,NFKB1,NFKB2,RAC1,RELA,RELB,RHOA,TGFB1,TGFB2,TGFB3,TGFBR1,TGFBR2,TNF,TNFRSF1B
Col	TNFR1 Signaling	27.6	0.538	NaN	BID,BIRC2,CASP2,CASP3,CASP8,CDC42,CHUK,CRADD,FADD,FOS,IKBKB,IKBKE,IKBKG,JUN,MAP2K4,MAP3K1,MAP4K2,MAPK8,NFKB1,NFKB2,NFKBIA,RELA,RELB,RIPK1,TNF,TNFAIP3,TRADD,TRAF2
Col	TNFR2 Signaling	25.2	0.688	NaN	BIRC2,CHUK,FOS,IKBKB,IKBKE,IKBKG,JUN,LTA,MAP2K4,MAP3K1,MAPK8,NFKB1,NFKB2,NFKBIA,RELA,RELB,TBK1,TNF,TNFAIP3,TNFRSF1B,TRAF1,TRAF2
Col	Toll-like Receptor Signaling	63.5	0.705	NaN	CD14,CHUK,EIF2AK2,ELK1,FOS,IKBKB,IKBKG,IL12A,IL12B,IL18,IL1A,IL1B,IL1RL1,IL1RN,IL33,IRAK1,IRAK2,IRAK3,IRAK4,JUN,LY96,MAP2K4,MAP2K6,MAP3K1,MAP3K7,MAP4K4,MAPK1,MAPK11,MAPK14,MAPK8,MYD88,NFKB1,NFKB2,NFKBIA,RELA,RELB,SIGIRR,TICAM1,TIRAP,TLR1,TLR2,TLR3,TLR4,TLR5,TLR6,TLR7,TLR8,TLR9,TNF,TNFAIP3,TOLLIP,TRAF1,TRAF4,TRAF6,UBB
Col	TR/RXR Activation	1.26	0.0714	NaN	AKT3,BCL3,HDAC3,HIF1A,PIK3C2G,SLC2A1
Col	Transcriptional Regulatory Network in Embryonic Stem Cells	0.278	0.037	NaN	EOMES,STAT3
Col	TREM1 Signaling	56.6	0.662	NaN	AKT3,CASP1,CCL2,CCL3,CCL7,CD40,CD83,CD86,CIITA,CSF2,CXCL3,CXCL8,DEFB4A/DEFB4B,FCGR2B,GRB2,ICAM1,IL10,IL18,IL1B,IL1RL1,IL6,IRAK1,ITGA5,ITGAX,ITGB1,JAK2,MAPK1,MAPK3,MYD88,NFKB1,NFKB2,NLRP3,NOD1,NOD2,RELA,RELB,SIGIRR,STAT3,STAT5A,STAT5B,TLR1,TLR2,TLR3,TLR4,TLR5,TLR6,TLR7,TLR8,TLR9,TNF,TYROBP
Col	Tryptophan Degradation III (Eukaryotic)	0.262	0.0417	NaN	IDO1
Col	Tryptophan Degradation to 2-amino-3-carboxymuconate Semialdehyde	0.745	0.167	NaN	IDO1
Col	Tumor Microenvironment Pathway	45.9	0.346	NaN	AKT3,ARG1,BAD,BCL2,CCL2,CD274,CD44,CSF1,CSF2,CSF3,CTLA4,CXCL12,CXCL8,CXCR4,FAS,FASLG,FN1,FOS,HIF1A,HLA-A,HLA-B,HLA-C,HRAS,ICAM1,IDO1,IDO2,IL10,IL13,IL1B,IL4,IL6,IL6R,ITGA5,JAK2,JUN,MAP2K1,MAPK1,MAPK3,MMP3,MMP9,MYC,NFKB1,NFKB2,NOS2,PDCD1LG2,PDGFA,PDGFB,PIK3C2G,PLAU,PTGS2,RAC1,RAF1,RELA,RELB,SLC2A1,SPP1,STAT3,TGFB1,TGFB2,TGFB3,TNF,TSLP
Col	Tumoricidal Function of Hepatic Natural Killer Cells	10.2	0.458	NaN	BAX,BID,CASP3,CASP8,FADD,FAS,FASLG,GZMB,ICAM1,ITGAL,PRF1
Col	TWEAK Signaling	19.9	0.541	NaN	BID,BIRC2,CASP3,CASP8,CHUK,FADD,IKBKB,IKBKE,IKBKG,NFKB1,NFKB2,NFKBIA,RELA,RELB,RIPK1,TNFSF12,TRADD,TRAF1,TRAF2,TRAF3
Col	Type I Diabetes Mellitus Signaling	24.7	0.139	NaN	BCL2,BID,CASP3,CASP8,CD247,CD28,CD3D,CD3E,CD3G,CD80,CD86,CHUK,FADD,FAS,FASLG,FCER1G,GZMB,HLA-A,HLA-B,HLA-C,HLA-DMA,HLA-DMB,HLA-DOB,HLA-DPA1,HLA-DPB1,HLA-DQA1,HLA-DQB1,HLA-DRA,HLA-DRB1,IFNG,IFNGR1,IFNGR2,IKBKB,IKBKE,IKBKG,IL12A,IL12B,IL1B,IL1R1,IL1RAP,IL2,IRAK1,IRF1,JAK1,JAK2,LTA,MAP2K4,MAP2K6,MAP3K5,MAP3K7,MAPK1,MAPK11,MAPK14,MAPK8,MYD88,NFKB1,NFKB2,NFKBIA,NOS2,PRF1,RELA,RELB,RIPK1,SOCS1,SOCS3,ST…
Col	Type II Diabetes Mellitus Signaling	15.7	0.204	NaN	AKT3,CD36,CEBPB,CHUK,IKBKB,IKBKE,IKBKG,MAP2K4,MAP3K1,MAP3K5,MAP3K7,MAPK1,MAPK3,MAPK8,NFKB1,NFKB2,NFKBIA,PIK3C2G,PPARG,PRKCA,PRKCB,PRKCD,RELA,RELB,SMPD3,SOCS1,SOCS3,TNF,TNFRSF1B,TRADD,TRAF2
Col	UDP-N-acetyl-D-galactosamine Biosynthesis II	0.457	0.0769	NaN	GPI
Col	Unfolded protein response	3.8	0.122	NaN	BCL2,CD82,CEBPB,DDIT3,EIF2A,MAP3K5,MAPK8,NFE2L2,PPARG,TRAF2,XBP1
Col	Urate Biosynthesis/Inosine 5'-phosphate Degradation	0.432	0.0714	NaN	NT5E
Col	Urea Cycle	1.84	0.333	NaN	ARG1,ARG2
Col	UVA-Induced MAPK Signaling	9.49	0.194	NaN	ATM,BCL2L1,CASP3,FOS,HRAS,JUN,MAP2K4,MAPK1,MAPK11,MAPK14,MAPK3,MAPK8,PIK3C2G,PLCB1,PRKCA,RPS6KA5,SMPD3,STAT1,TP53
Col	UVB-Induced MAPK Signaling	11.3	0.308	NaN	BAD,FOS,JUN,MAP2K1,MAP2K4,MAPK1,MAPK11,MAPK14,MAPK3,MAPK8,PIK3C2G,PRKCA,PRKCB,PRKCD,RPS6KA5,TP53
Col	UVC-Induced MAPK Signaling	12.7	0.333	NaN	FOS,HRAS,JUN,MAP2K1,MAP2K4,MAPK1,MAPK11,MAPK14,MAPK3,MAPK8,PRKCA,PRKCB,PRKCD,RAF1,SMPD3,SRC,TP53
Col	VDR/RXR Activation	10.3	0.231	NaN	CAMP,CCL5,CD14,CDKN1A,CEBPB,CSF2,CXCL10,IFNG,IL12A,IL1RL1,IL2,PDGFA,PRKCA,PRKCB,PRKCD,SPP1,TGFB2,TNFSF11
Col	VEGF Family Ligand-Receptor Interactions	9.77	0.214	NaN	AKT3,FLT1,FOS,GRB2,HRAS,MAP2K1,MAPK1,MAPK3,PIK3C2G,PLA2G2A,PLA2G2E,PLA2G4A,PLA2G6,PRKCA,PRKCB,PRKCD,RAF1,SHC1
Col	VEGF Signaling	10.3	0.202	NaN	AKT3,BAD,BCL2,BCL2L1,FLT1,GRB2,HIF1A,HRAS,MAP2K1,MAPK1,MAPK3,PIK3C2G,PRKCA,PRKCB,PTK2,PTPN6,RAF1,ROCK2,SHC1,SRC
Col	Virus Entry via Endocytic Pathways	9.89	0.192	NaN	ABL1,B2M,CD55,CDC42,FYN,HLA-A,HLA-B,HLA-C,HRAS,ITGA5,ITGB1,ITGB2,MR1,PIK3C2G,PRKCA,PRKCB,PRKCD,RAC1,SRC,TFRC
Col	Vitamin-C Transport	0.274	0.0435	NaN	SLC2A1
Col	White Adipose Tissue Browning Pathway	2.79	0.0882	NaN	ATF2,CAMP,CEBPB,CREB1,FCER1A,FCER1G,GNAS,MAPK1,MAPK11,MAPK14,MS4A2,PPARG
Col	WNT/Ca+ pathway	6.06	0.188	NaN	ATF2,CREB1,NFATC1,NFATC2,NFATC3,NFATC4,NFKB1,NFKB2,PLCB1,PRKCA,RELA,RELB
Col	WNT/Œ≤-catenin Signaling	6.03	0.116	NaN	AKT3,CD44,CDH5,CTNNB1,GNAQ,JUN,LEF1,MAP3K7,MAP4K1,MYC,SRC,TCF4,TCF7,TGFB1,TGFB2,TGFB3,TGFBR1,TGFBR2,TP53,UBB
Col	Xenobiotic Metabolism AHR Signaling Pathway	3.29	0.115	NaN	AHR,HDAC4,IL1A,IL1B,IL6,NFKB1,NFKB2,RELA,RELB,TNF
Col	Xenobiotic Metabolism CAR Signaling Pathway	1.36	0.0585	NaN	ABCB1,MAP2K1,MAP2K4,MAP2K6,MAPK1,MAPK3,NOS2,PRKCA,PRKCB,PRKCD,SRC
Col	Xenobiotic Metabolism General Signaling Pathway	9.63	0.161	NaN	AHR,AKT3,HRAS,KEAP1,MAF,MAP2K1,MAP2K4,MAP2K6,MAP3K1,MAP3K5,MAP3K7,MAP3K9,MAPK1,MAPK11,MAPK14,MAPK3,MAPK8,NFE2L2,PIK3C2G,PRKCA,PRKCB,PRKCD,RAF1
Col	Xenobiotic Metabolism PXR Signaling Pathway	0	0.0262	NaN	ABCB1,NOS2,PRKCA,PRKCB,PRKCD
Col	Xenobiotic Metabolism Signaling	9.42	0.115	NaN	ABCB1,AHR,HDAC4,HRAS,IL1A,IL1B,IL6,KEAP1,MAF,MAP2K1,MAP2K4,MAP2K6,MAP3K1,MAP3K5,MAP3K7,MAP3K9,MAPK1,MAPK11,MAPK14,MAPK3,MAPK8,NFE2L2,NFKB1,NFKB2,NOS2,PIK3C2G,PRKCA,PRKCB,PRKCD,RAF1,RELA,RELB,TNF
Jej	14-3-3-mediated Signaling	11.6	0.189	NaN	AKT3,BAD,BAX,ELK1,FOS,GRB2,HRAS,JUN,MAP2K1,MAP2K4,MAP3K5,MAPK1,MAPK3,MAPK8,PIK3C2G,PLCB1,PRKCA,PRKCB,PRKCD,RAF1,SRC,TNF,TRAF2,TUBB
Jej	3-phosphoinositide Biosynthesis	0.91	0.0495	NaN	DUSP4,PDCD1,PIK3C2G,PPP1R12B,PTPN2,PTPN22,PTPN6,PTPRC,SIRPA,SOCS3
Jej	3-phosphoinositide Degradation	0.799	0.0479	NaN	DUSP4,PDCD1,PPP1R12B,PTPN2,PTPN22,PTPN6,PTPRC,SIRPA,SOCS3
Jej	4-1BB Signaling in T Lymphocytes	26.1	0.676	NaN	ATF2,CHUK,ELP1,IKBKB,IKBKE,IKBKG,JUN,MAP2K1,MAP2K4,MAP3K5,MAPK1,MAPK11,MAPK14,MAPK3,MAPK8,NFKB1,NFKB2,NFKBIA,RELA,RELB,TNFRSF9,TRAF1,TRAF2
Jej	Actin Cytoskeleton Signaling	10.6	0.131	NaN	CD14,CDC42,CFL1,FN1,GRB2,HRAS,ITGA2B,ITGA4,ITGA5,ITGA6,ITGAE,ITGAL,ITGAM,ITGAX,ITGB1,ITGB2,KNG1,LIMK1,MAP2K1,MAPK1,MAPK3,MYL2,PDGFA,PDGFB,PIK3C2G,PPP1R12B,PTK2,RAC1,RAF1,RHOA,ROCK2,SHC1
Jej	Actin Nucleation by ARP-WASP Complex	8.15	0.183	NaN	CDC42,GRB2,HRAS,ITGA2B,ITGA4,ITGA5,ITGA6,ITGAE,ITGAL,ITGAM,ITGAX,ITGB1,ITGB2,PPP1R12B,RAC1,RHOA,ROCK2
Jej	Activation of IRF by Cytosolic Pattern Recognition Receptors	35.9	0.554	NaN	ATF2,CD40,CHUK,DDX58,ELP1,FADD,IFIH1,IFIT2,IFNA2,IFNA4,IFNAR1,IFNB1,IKBKB,IKBKE,IKBKG,IL10,IL6,IRF3,IRF7,JUN,LTA,MAP2K4,MAPK8,MAVS,NFKB1,NFKB2,NFKBIA,RELA,RELB,RIPK1,STAT1,STAT2,TBK1,TNF,TRAF3,TRAF6
Jej	Acute Myeloid Leukemia Signaling	20.5	0.319	NaN	AKT3,BAD,CSF1R,CSF2RB,CSF3R,FLT3LG,GRB2,HRAS,KIT,LEF1,MAP2K1,MAP2K4,MAP2K6,MAPK1,MAPK3,MYC,NFKB1,NFKB2,PIK3C2G,PML,RAF1,RELA,RELB,RUNX1,STAT3,STAT5A,STAT5B,TCF4,TCF7
Jej	Acute Phase Response Signaling	55	0.378	NaN	AKT3,C1QA,C1QB,C1R,C1S,C2,C3,C4A/C4B,C4BPA,C5,C9,CEBPB,CFB,CHUK,CRP,ELK1,ELP1,FN1,FOS,GRB2,HAMP,HRAS,IKBKB,IKBKE,IKBKG,IL18,IL1A,IL1B,IL1R1,IL1RAP,IL1RN,IL33,IL6,IL6R,IL6ST,IRAK1,JAK2,JUN,MAP2K1,MAP2K4,MAP2K6,MAP3K1,MAP3K5,MAP3K7,MAPK1,MAPK11,MAPK14,MAPK3,MAPK8,MBL2,MYD88,NFKB1,NFKB2,NFKBIA,NR3C1,RAF1,RELA,RELB,RIPK1,SERPING1,SHC1,SOCS1,SOCS3,STAT3,TCF4,TNF,TNFRSF1B,TRADD,TRAF2,TRAF6
Jej	Acyl-CoA Hydrolysis	0.457	0.0769	NaN	PLA2G6
Jej	Adenine and Adenosine Salvage III	1.7	0.286	NaN	ADA,HPRT1
Jej	Adenosine Nucleotides Degradation II	1.03	0.125	NaN	ADA,NT5E
Jej	Adipogenesis pathway	7.82	0.148	NaN	ATG5,ATG7,CEBPB,CTNNB1,DDIT3,EGR2,ERCC3,HDAC3,HDAC4,HIF1A,NFATC4,PPARG,SMAD3,SMAD5,STAT5B,TCF7,TGFB1,TNF,TP53,XBP1
Jej	Adrenomedullin signaling pathway	20.8	0.206	NaN	AKT3,BAD,BAX,BCL2,C3,CASP3,CEBPB,CFH,ELK1,FOS,GNAQ,GNAS,GRB2,HIF1A,HRAS,IL18,IL1A,IL1B,IL1RN,IL33,LTA,MAP2K1,MAP2K4,MAP2K6,MAPK1,MAPK11,MAPK14,MAPK3,MAPK8,MAX,NFKB1,NFKB2,PIK3C2G,PLCB1,PPARG,PTK2,RAF1,RELA,RELB,SHC1,TNF
Jej	Agranulocyte Adhesion and Diapedesis	57.3	0.355	NaN	ACKR4,C5,CCL1,CCL11,CCL13,CCL15,CCL16,CCL17,CCL18,CCL19,CCL2,CCL20,CCL21,CCL22,CCL23,CCL24,CCL26,CCL3,CCL4,CCL5,CCL7,CCL8,CCR1,CCR10,CCR2,CCR3,CCR4,CCR5,CCR6,CCR7,CCR8,CD34,CD99,CDH5,CX3CL1,CXCL1,CXCL10,CXCL11,CXCL12,CXCL13,CXCL2,CXCL3,CXCL5,CXCL6,CXCL8,CXCL9,CXCR1,CXCR2,CXCR3,CXCR4,CXCR6,FN1,ICAM1,ICAM2,IL18,IL1A,IL1B,IL1R1,IL1RN,IL33,ITGA4,ITGA5,ITGA6,ITGB1,ITGB2,MMP3,MMP9,MYL2,PECAM1,PPBP,SELE…
Jej	Agrin Interactions at Neuromuscular Junction	5.62	0.171	NaN	CDC42,HRAS,ITGA4,ITGB1,JUN,MAP2K4,MAPK1,MAPK3,MAPK8,PTK2,RAC1,SRC
Jej	Airway Inflammation in Asthma	30.3	0.758	NaN	CCL2,CCL20,CSF2,CXCL8,IFNG,IFNGR1,IFNGR2,IL10,IL12A,IL12B,IL13,IL17A,IL17F,IL23A,IL3,IL33,IL4,IL5,IL9,MMP9,PRG2,TGFB1,TGFB2,TGFB3,TSLP
Jej	Airway Pathology in Chronic Obstructive Pulmonary Disease	45	0.441	NaN	C8G,CCL2,CCL20,CD40LG,CD70,CSF2,CTSG,CXCL1,CXCL3,CXCL8,FASLG,GZMB,IFNG,IL11,IL12A,IL12B,IL13,IL15,IL17A,IL17B,IL17F,IL18,IL1A,IL1B,IL2,IL21,IL22,IL23A,IL3,IL33,IL4,IL5,IL6,LIF,LTA,LTB,MMP9,PRF1,TGFB1,TGFB2,TGFB3,TNF,TNFSF10,TNFSF11,TNFSF12,TNFSF13,TNFSF13B,TNFSF14,TNFSF15,TNFSF4,TNFSF8,TSLP
Jej	Aldosterone Signaling in Epithelial Cells	1.74	0.0671	NaN	HSPB1,HSPB2,MAP2K1,MAPK1,MAPK3,PIK3C2G,PLCB1,PRKCA,PRKCB,PRKCD,RAF1
Jej	Allograft Rejection Signaling	4.27	0.0683	NaN	B2M,CD247,CD28,CD3D,CD3E,CD3G,CD40,CD40LG,CD80,CD86,FAS,FASLG,FCER1G,GZMB,HLA-A,HLA-B,HLA-C,HLA-DMA,HLA-DMB,HLA-DOB,HLA-DPA1,HLA-DPB1,HLA-DQA1,HLA-DQB1,HLA-DRA,HLA-DRB1,IFNG,IL10,IL2,IL4,IL5,PRF1,TNF
Jej	Altered T Cell and B Cell Signaling in Rheumatoid Arthritis	27.1	0.148	NaN	CCL21,CD247,CD28,CD3D,CD3E,CD3G,CD40,CD40LG,CD79A,CD79B,CD80,CD86,CHUK,CSF1,CSF2,CXCL13,FAS,FASLG,FCER1G,HLA-A,HLA-B,HLA-DMA,HLA-DMB,HLA-DOB,HLA-DPA1,HLA-DPB1,HLA-DQA1,HLA-DQB1,HLA-DRA,HLA-DRB1,IFNG,IL10,IL12A,IL12B,IL15,IL17A,IL18,IL1A,IL1B,IL1RN,IL2,IL21,IL22,IL23A,IL33,IL4,IL6,LTA,LTB,NFKB1,NFKB2,RELA,RELB,SLAMF1,SPP1,TGFB1,TLR1,TLR2,TLR3,TLR4,TLR5,TLR6,TLR7,TLR8,TLR9,TNF,TNFRSF13B,TNFRSF13C,T…
Jej	AMPK Signaling	1.27	0.0537	NaN	AKT3,ATF2,CDKN1A,CREB1,GNAQ,GNAS,GNB1,MAP3K7,MAPK1,MAPK11,MAPK14,PIK3C2G,SLC2A1
Jej	Amyloid Processing	2.22	0.118	NaN	AKT3,APP,MAPK1,MAPK11,MAPK14,MAPK3
Jej	Amyotrophic Lateral Sclerosis Signaling	3.44	0.104	NaN	AKT3,BAX,BCL2,BCL2L1,BID,BIRC2,CASP1,CASP3,NEFL,PIK3C2G,RAC1,TP53
Jej	Androgen Signaling	5.57	0.112	NaN	ERCC3,GNAQ,GNAS,GNB1,JUN,MAPK1,MAPK3,NFKB1,NFKB2,POLR2A,PRKCA,PRKCB,PRKCD,RELA,RELB,SHC1,SMAD3,SRC,TBP
Jej	Angiopoietin Signaling	10.4	0.234	NaN	AKT3,BAD,CHUK,ELP1,GRB2,HRAS,IKBKB,IKBKE,IKBKG,NFKB1,NFKB2,NFKBIA,PIK3C2G,PTK2,RELA,RELB,STAT5A,STAT5B
Jej	Antigen Presentation Pathway	24	0.59	NaN	B2M,CD74,CIITA,HLA-A,HLA-B,HLA-C,HLA-DMA,HLA-DMB,HLA-DOB,HLA-DPA1,HLA-DPB1,HLA-DQA1,HLA-DQB1,HLA-DRA,HLA-DRB1,IFNG,MR1,PSMB5,PSMB8,PSMB9,TAP1,TAP2,TAPBP
Jej	Antioxidant Action of Vitamin C	16.8	0.252	NaN	CHUK,CSF2,CSF2RB,IKBKB,IKBKE,IKBKG,JAK2,MAP2K4,MAPK1,MAPK11,MAPK14,MAPK3,MAPK8,NFKB1,NFKB2,NFKBIA,PLA2G2A,PLA2G2E,PLA2G4A,PLA2G6,PLAAT4,PLCB1,RELA,RELB,SLC2A1,STAT5A,STAT5B,TNF
Jej	Antiproliferative Role of Somatostatin Receptor 2	3.72	0.13	NaN	CDKN1A,ELK1,GNB1,HRAS,MAP2K1,MAPK1,MAPK3,PIK3C2G,PTPN6,SRC
Jej	Antiproliferative Role of TOB in T Cell Signaling	0.386	0.0352	NaN	CD247,CD28,CD3D,CD3E,CD3G,FCER1G,IL2,MAPK1,SMAD2,SMAD3,TGFB1,TGFB2,TGFB3,TGFBR1,TGFBR2
Jej	Apelin Adipocyte Signaling Pathway	2.72	0.105	NaN	CYBB,HIF1A,MAPK1,MAPK11,MAPK14,MAPK3,MAPK8,NOX1,RAC1
Jej	Apelin Cardiac Fibroblast Signaling Pathway	3.13	0.217	NaN	AKT3,IL6,TGFB1,TGFB2,TGFB3
Jej	Apelin Cardiomyocyte Signaling Pathway	5.42	0.141	NaN	AKT3,HIF1A,MAPK1,MAPK11,MAPK14,MAPK3,MAPK8,MYL2,PIK3C2G,PLCB1,PRKCA,PRKCB,PRKCD,TGFB1
Jej	Apelin Endothelial Signaling Pathway	16.9	0.223	NaN	AKT3,CCL2,FOS,GNAQ,GNAS,GNB1,HDAC4,HIF1A,HRAS,ICAM1,JUN,MAP2K1,MAP2K4,MAPK1,MAPK3,MAPK8,MEF2A,MEF2C,MEF2D,NFKB1,NFKB2,PIK3C2G,PLCB1,PRKCA,PRKCB,PRKCD,RAF1,RELA,RELB,SMAD3,VCAM1
Jej	Apelin Liver Signaling Pathway	2.88	0.192	NaN	FAS,MAP2K4,MAPK8,PDGFRB,TNF
Jej	Apelin Muscle Signaling Pathway	1.16	0.0833	NaN	AKT3,GNAQ,GNAS,GNB1
Jej	Apelin Pancreas Signaling Pathway	3.98	0.174	NaN	DDIT3,MAP2K4,MAPK8,NFKB1,NFKB2,PIK3C2G,RELA,RELB
Jej	Apoptosis Signaling	28	0.356	NaN	BAD,BAX,BCL2,BCL2L1,BCL2L11,BID,BIRC2,CASP10,CASP2,CASP3,CASP8,CHUK,ELP1,FAS,FASLG,HRAS,IKBKB,IKBKE,IKBKG,MAP2K1,MAP2K4,MAP3K5,MAP4K4,MAPK1,MAPK3,MAPK8,MCL1,NFKB1,NFKB2,NFKBIA,PRKCA,RAF1,RELA,RELB,TNF,TNFRSF1B,TP53
Jej	April Mediated Signaling	36.9	0.738	NaN	CHUK,ELK1,ELP1,FOS,IKBKB,IKBKE,IKBKG,JUN,MAP2K4,MAP3K1,MAPK1,MAPK11,MAPK14,MAPK8,NFATC1,NFATC2,NFATC3,NFATC4,NFKB1,NFKB2,NFKBIA,RELA,RELB,TNFRSF13B,TNFRSF17,TNFSF13,TRAF1,TRAF2,TRAF3,TRAF5,TRAF6
Jej	Arginine Degradation I (Arginase Pathway)	2.22	0.5	NaN	ARG1,ARG2
Jej	Arginine Degradation VI (Arginase 2 Pathway)	1.84	0.333	NaN	ARG1,ARG2
Jej	Aryl Hydrocarbon Receptor Signaling	13.4	0.182	NaN	AHR,ATM,BAX,CCND3,CDKN1A,FAS,FASLG,FOS,HSPB1,HSPB2,IL1A,IL1B,IL6,JUN,MAPK1,MAPK3,MAPK8,MYC,NFE2L2,NFKB1,NFKB2,RELA,RELB,SRC,TGFB1,TGFB2,TGFB3,TNF,TP53
Jej	Assembly of RNA Polymerase I Complex	0.485	0.0833	NaN	TBP
Jej	Assembly of RNA Polymerase II Complex	0.656	0.06	NaN	ERCC3,POLR2A,TBP
Jej	Assembly of RNA Polymerase III Complex	1.19	0.154	NaN	GTF3C1,TBP
Jej	Atherosclerosis Signaling	41	0.392	NaN	ALOX12,ALOX15,ALOX5,APOE,CCL11,CCL2,CCR2,CCR3,CD36,CD40,CD40LG,CLU,CMA1,CSF1,CXCL12,CXCL8,CXCR4,ICAM1,IFNG,IL18,IL1A,IL1B,IL1RN,IL33,IL6,ITGA4,ITGB2,MMP3,MMP9,MSR1,NFKB1,NFKB2,PDGFA,PDGFB,PLA2G2A,PLA2G2E,PLA2G4A,PLA2G6,PLAAT4,RELA,RELB,S100A8,SELE,SELPLG,TGFB1,TNF,TNFRSF14,TNFSF12,TNFSF14,TPSAB1/TPSB2,VCAM1
Jej	ATM Signaling	5.53	0.144	NaN	ABL1,ATF2,ATM,BID,CDKN1A,CREB1,JUN,MAP2K4,MAPK11,MAPK14,MAPK8,NFKBIA,TP53,ZEB1
Jej	Autoimmune Thyroid Disease Signaling	3.7	0.0662	NaN	CD247,CD28,CD3D,CD3E,CD3G,CD40,CD40LG,CD80,CD86,FAS,FASLG,FCER1G,GZMB,HLA-A,HLA-B,HLA-C,HLA-DMA,HLA-DMB,HLA-DOB,HLA-DPA1,HLA-DPB1,HLA-DQA1,HLA-DQB1,HLA-DRA,HLA-DRB1,IL10,IL2,IL4,IL5,PRF1
Jej	Autophagy	21.4	0.202	NaN	AKT3,ATF2,ATG10,ATG12,ATG16L1,ATG5,ATG7,ATM,BAD,BCL2,CREB1,DDIT3,EIF2A,FOS,HIF1A,JUN,MAP2K1,MAP2K4,MAPK1,MAPK3,MAPK8,MYC,MYD88,NFKB1,NFKB2,NOD2,PDGFB,PIK3C2G,RAF1,RAG1,RAG2,RIPK1,RIPK2,TBK1,TGFB1,TGFB2,TICAM1,TLR4,TNF,TNFRSF1B,TP53,TRAF3,TRAF6
Jej	Axonal Guidance Signaling	11	0.0968	NaN	ABL1,AKT3,CDC42,CFL1,CXCL12,CXCR4,FYN,GNAQ,GNAS,GNB1,GRB2,HRAS,ITGA2B,ITGA4,ITGA5,ITGA6,ITGAE,ITGAL,ITGAM,ITGAX,ITGB1,ITGB2,LIMK1,MAP2K1,MAPK1,MAPK3,MKNK1,MME,MMP3,MMP9,MYL2,NFATC1,NFATC2,NFATC3,NFATC4,PDGFA,PDGFB,PIK3C2G,PLCB1,PRKCA,PRKCB,PRKCD,PTK2,RAC1,RAF1,RHOA,ROCK2,SHC1,TUBB
Jej	B Cell Activating Factor Signaling	38.3	0.744	NaN	CHUK,ELK1,ELP1,FOS,IKBKB,IKBKE,IKBKG,JUN,MAP2K4,MAP3K1,MAPK1,MAPK11,MAPK14,MAPK8,NFATC1,NFATC2,NFATC3,NFATC4,NFKB1,NFKB2,NFKBIA,RELA,RELB,TNFRSF13B,TNFRSF13C,TNFRSF17,TNFSF13B,TRAF1,TRAF2,TRAF3,TRAF5,TRAF6
Jej	B Cell Development	21.1	0.512	NaN	CD19,CD40,CD79A,CD79B,CD80,CD86,HLA-A,HLA-B,HLA-DMA,HLA-DMB,HLA-DOB,HLA-DPA1,HLA-DPB1,HLA-DQA1,HLA-DQB1,HLA-DRA,HLA-DRB1,IL7,IL7R,PTPRC,RAG1,RAG2
Jej	B Cell Receptor Signaling	14.7	0.1	NaN	ABL1,AKT3,ATF2,BAD,BCL10,BCL2L1,BCL6,BLNK,BTK,CD19,CD22,CD79A,CD79B,CDC42,CFL1,CHUK,CREB1,EGR1,ELK1,ELP1,ETS1,FCGR2A,FCGR2B,GRB2,HRAS,IKBKB,IKBKE,IKBKG,JUN,MALT1,MAP2K1,MAP2K4,MAP2K6,MAP3K1,MAP3K5,MAP3K7,MAP3K9,MAPK1,MAPK11,MAPK14,MAPK3,MAPK8,MEF2C,NFATC1,NFATC2,NFATC3,NFATC4,NFKB1,NFKB2,NFKBIA,PAX5,PIK3C2G,POU2F2,PRKCB,PTK2,PTPN6,PTPRC,RAC1,RAF1,RELA,RELB,SHC1,SYK
Jej	BAG2 Signaling Pathway	10.7	0.226	NaN	CASP3,CDKN1A,MAPK1,MAPK14,MAPK3,MAPKAPK2,MYC,NFKB1,NFKB2,PSMB10,PSMB5,PSMB7,PSMB8,PSMB9,PSMC2,PSMD7,RELA,RELB,TP53
Jej	Basal Cell Carcinoma Signaling	1.07	0.0694	NaN	CTNNB1,LEF1,TCF4,TCF7,TP53
Jej	BER (Base Excision Repair) Pathway	3.3	0.159	NaN	HMGB1,MAP2K1,MAP2K4,MAP2K6,MAPK1,MAPK3,TP53
Jej	BEX2 Signaling Pathway	11	0.235	NaN	AKT3,BAD,BCL2,CDKN1A,CTNNB1,HIF1A,JUN,LEF1,MAP2K4,MAPK8,NFKB1,NFKB2,NFKBIA,RELA,RELB,SPP1,STAT3,TCF4,TCF7
Jej	Bladder Cancer Signaling	5.96	0.138	NaN	ABL1,CDKN1A,CXCL8,HDAC3,HDAC4,HRAS,MAP2K1,MAPK1,MAPK3,MMP3,MMP9,MYC,RAF1,RPS6KA5,THBS1,TP53
Jej	BMP signaling pathway	11.4	0.23	NaN	ATF2,CREB1,GRB2,HRAS,JUN,MAP2K1,MAP2K4,MAP3K7,MAPK1,MAPK11,MAPK14,MAPK3,MAPK8,NFKB1,NFKB2,RAF1,RELA,RELB,SMAD5,SMAD7
Jej	Breast Cancer Regulation by Stathmin1	17.1	0.11	NaN	ACKR4,ADGRE5,ATF2,C3AR1,CCND3,CCR1,CCR10,CCR2,CCR3,CCR4,CCR5,CCR6,CCR7,CCR8,CCRL2,CMKLR1,CREB1,CX3CR1,CXCR1,CXCR6,CYSLTR1,CYSLTR2,EDNRB,FPR2,GNAQ,GNB1,GPR183,GRB2,HIF1A,HRAS,JUN,LTB4R,LTB4R2,MAP2K1,MAPK1,MAPK3,MMP9,NFKB1,NFKB2,PDGFB,PIK3C2G,PLCB1,PRKCA,PRKCB,PRKCD,PTAFR,PTGDR2,PTGER1,PTGER2,PTGER3,PTGER4,PTGFR,PTGIR,RAC1,RAF1,RHOA,S1PR1,SHC1,STAT3,TBXA2R,TGFB1,TGFB2,TP53,TUBB,XCR1
Jej	Calcium Signaling	1.95	0.0648	NaN	ATF2,CREB1,HDAC3,HDAC4,MAPK1,MAPK3,MEF2A,MEF2C,MEF2D,MYL2,NFATC1,NFATC2,NFATC3,NFATC4
Jej	Calcium-induced T Lymphocyte Apoptosis	1.8	0.0522	NaN	CD247,CD3D,CD3E,CD3G,CD4,FCER1G,HLA-A,HLA-B,HLA-DMA,HLA-DMB,HLA-DOB,HLA-DPA1,HLA-DPB1,HLA-DQA1,HLA-DQB1,HLA-DRA,HLA-DRB1,LCK,MEF2D,NFATC2,PRKCA,PRKCB,PRKCD,ZAP70
Jej	cAMP-mediated signaling	4.69	0.0917	NaN	ATF2,CCR4,CREB1,CXCR2,DUSP4,FPR2,GNAS,LTB4R,MAP2K1,MAPK1,MAPK3,PTGER2,PTGER3,PTGER4,PTGIR,RAF1,S1PR1,SRC,STAT3,TBXA2R,XCR1
Jej	Cancer Drug Resistance By Drug Efflux	4.81	0.172	NaN	ABCB1,AKT3,HRAS,MAP2K1,MAPK1,MAPK3,NFKB1,PTGS2,RAF1,TP53
Jej	Cardiac Hypertrophy Signaling	17.3	0.163	NaN	ATF2,CDC42,CREB1,ELK1,GNAQ,GNAS,GNB1,GRB2,HRAS,HSPB1,IL6,IL6R,JUN,MAP2K1,MAP2K4,MAP2K6,MAP3K1,MAP3K5,MAP3K7,MAP3K9,MAPK1,MAPK11,MAPK14,MAPK3,MAPK8,MAPKAPK2,MEF2A,MEF2C,MEF2D,MYL2,NFATC4,PIK3C2G,PLCB1,RAC1,RAF1,RHOA,ROCK2,TGFB1,TGFB2,TGFB3,TGFBR1,TGFBR2
Jej	Cardiac Hypertrophy Signaling (Enhanced)	84.1	0.257	NaN	AKT3,ATF2,CD40LG,CD70,CHUK,CSF2,CSF2RB,CTNNB1,CXCL8,CXCR1,CXCR2,CYBB,EDNRB,ELK1,FASLG,GNAQ,GNAS,GNB1,HDAC3,HDAC4,HRAS,HSPB1,HSPB2,IFNAR1,IFNG,IKBKB,IKBKE,IKBKG,IL10RA,IL10RB,IL11,IL11RA,IL12A,IL12B,IL12RB1,IL12RB2,IL13,IL13RA1,IL15,IL17A,IL17B,IL17F,IL17RA,IL18,IL18R1,IL18RAP,IL1A,IL1B,IL1R1,IL1R2,IL1RL1,IL1RL2,IL2,IL21,IL21R,IL22RA2,IL2RA,IL2RB,IL2RG,IL3,IL33,IL4,IL4R,IL5,IL5RA,IL6,IL6R,IL6ST,IL…
Jej	Cardiac Œ≤-adrenergic Signaling	0	0.0172	NaN	GNAQ,GNAS,GNB1
Jej	Cardiomyocyte Differentiation via BMP Receptors	3.13	0.217	NaN	ATF2,MAP3K7,MEF2C,MYL2,SMAD5
Jej	Caveolar-mediated Endocytosis Signaling	13.8	0.28	NaN	ABL1,B2M,CD48,CD55,FYN,HLA-A,HLA-B,HLA-C,ITGA2B,ITGA4,ITGA5,ITGA6,ITGAE,ITGAL,ITGAM,ITGAX,ITGB1,ITGB2,MR1,PRKCA,SRC
Jej	CCR3 Signaling in Eosinophils	15.4	0.215	NaN	CCL11,CCL24,CCL26,CCR3,CFL1,GNAQ,GNAS,GNB1,HRAS,LIMK1,MAP2K1,MAPK1,MAPK11,MAPK14,MAPK3,PIK3C2G,PLA2G2A,PLA2G2E,PLA2G4A,PLA2G6,PLCB1,PPP1R12B,PRKCA,PRKCB,PRKCD,RAC1,RAF1,RHOA,ROCK2
Jej	CCR5 Signaling in Macrophages	1.66	0.0501	NaN	CCL3,CCL4,CCL5,CCR5,CD247,CD3D,CD3E,CD3G,CD4,FAS,FASLG,FCER1G,FOS,GNAQ,GNAS,GNB1,JUN,MAP2K4,MAPK1,MAPK11,MAPK14,MAPK8,PRKCA,PRKCB,PRKCD
Jej	CD27 Signaling in Lymphocytes	26.1	0.491	NaN	BCL2L1,BID,CASP3,CASP8,CD27,CD70,CHUK,ELP1,FOS,IKBKB,IKBKE,IKBKG,JUN,MAP2K1,MAP2K4,MAP2K6,MAP3K1,MAP3K5,MAP3K7,MAP3K9,MAPK8,NFKB1,NFKB2,NFKBIA,RELA,RELB,TRAF2,TRAF5
Jej	CD28 Signaling in T Helper Cells	14.5	0.108	NaN	AKT3,BCL10,CD247,CD28,CD3D,CD3E,CD3G,CD4,CD80,CD86,CDC42,CHUK,CTLA4,ELP1,FCER1G,FOS,FYN,GRB2,HLA-A,HLA-B,HLA-DMA,HLA-DMB,HLA-DOB,HLA-DPA1,HLA-DPB1,HLA-DQA1,HLA-DQB1,HLA-DRA,HLA-DRB1,IKBKB,IKBKE,IKBKG,IL2,JUN,LCK,LCP2,MALT1,MAP2K1,MAP2K4,MAP3K1,MAPK8,NFATC1,NFATC2,NFATC3,NFATC4,NFKB1,NFKB2,NFKBIA,PIK3C2G,PTPN6,PTPRC,RAC1,RELA,RELB,SYK,ZAP70
Jej	CD40 Signaling	36.9	0.552	NaN	CD40,CD40LG,CHUK,ELP1,FOS,ICAM1,IKBKB,IKBKE,IKBKG,JAK3,JUN,LTA,MAP2K1,MAP2K4,MAP2K6,MAP3K7,MAPK1,MAPK11,MAPK14,MAPK3,MAPK8,MAPKAPK2,NFKB1,NFKB2,NFKBIA,PIK3C2G,PTGS1,PTGS2,RELA,RELB,STAT3,TNFAIP3,TRAF1,TRAF2,TRAF3,TRAF5,TRAF6
Jej	CDC42 Signaling	6.41	0.0748	NaN	ATF2,B2M,CD247,CD3D,CD3E,CD3G,CDC42,CFL1,FCER1G,FOS,HLA-A,HLA-B,HLA-C,HLA-DMA,HLA-DMB,HLA-DOB,HLA-DPA1,HLA-DPB1,HLA-DQA1,HLA-DQB1,HLA-DRA,HLA-DRB1,ITGA2B,ITGA4,ITGA5,ITGA6,ITGAE,ITGAL,ITGAM,ITGAX,ITGB1,ITGB2,JUN,LIMK1,MAP2K4,MAPK1,MAPK11,MAPK14,MAPK8,MYL2,PPP1R12B,RAF1,SRC
Jej	CDK5 Signaling	4.15	0.116	NaN	ABL1,EGR1,GNAS,HRAS,ITGA6,ITGB1,MAP2K1,MAPK1,MAPK11,MAPK14,MAPK3,MAPK8,RAF1
Jej	Cell Cycle: G1/S Checkpoint Regulation	6.61	0.191	NaN	ABL1,ATM,CCND3,CDKN1A,HDAC3,HDAC4,MAX,MYC,SMAD3,TGFB1,TGFB2,TGFB3,TP53
Jej	Cell Cycle: G2/M DNA Damage Checkpoint Regulation	1.1	0.08	NaN	ABL1,ATM,CDKN1A,TP53
Jej	Cellular Effects of Sildenafil (Viagra)	0	0.0268	NaN	GNAS,MYL2,PLCB1,PPP1R12B
Jej	Ceramide Signaling	12.1	0.233	NaN	AKT3,BAD,BCL2,FOS,HRAS,JUN,MAP2K1,MAP2K4,MAP3K1,MAPK3,MAPK8,NFKB1,NFKB2,PIK3C2G,RAF1,RELA,RELB,S1PR1,SMPD3,TNF,TNFRSF1B
Jej	Chemokine Signaling	30.3	0.438	NaN	CCL11,CCL13,CCL2,CCL24,CCL4,CCL5,CCL7,CCR3,CCR5,CFL1,CXCL12,CXCR4,FOS,GNAQ,HRAS,JUN,LIMK1,MAP2K1,MAPK1,MAPK11,MAPK14,MAPK3,MAPK8,MYL2,NOX1,PIK3C2G,PLCB1,PPP1R12B,PRKCA,PRKCB,PTK2,RAF1,RHOA,ROCK2,SRC
Jej	Cholecystokinin/Gastrin-mediated Signaling	24.5	0.303	NaN	ATF2,CDC42,ELK1,FOS,GNAQ,GRB2,HRAS,IL18,IL1A,IL1B,IL1RN,IL33,JUN,MAP2K1,MAP2K4,MAP2K6,MAPK1,MAPK14,MAPK3,MAPK8,MEF2A,MEF2C,MEF2D,PLCB1,PRKCA,PRKCB,PRKCD,PTGS2,PTK2,RAC1,RAF1,RHOA,ROCK2,SHC1,SRC,TNF
Jej	Chondroitin Sulfate Biosynthesis	0	0.0182	NaN	B3GAT1
Jej	Chronic Myeloid Leukemia Signaling	22.8	0.308	NaN	ABL1,AKT3,BAD,BCL2L1,CCND3,CDKN1A,CHUK,GRB2,HDAC3,HDAC4,HRAS,IKBKB,IKBKE,IKBKG,MAP2K1,MAPK1,MAPK3,MYC,NFKB1,NFKB2,PIK3C2G,RAF1,RELA,RELB,SMAD3,STAT5A,STAT5B,TGFB1,TGFB2,TGFB3,TGFBR1,TGFBR2,TP53
Jej	Circadian Rhythm Signaling	0.536	0.0606	NaN	ATF2,CREB1
Jej	Citrulline Biosynthesis	1.49	0.222	NaN	ARG1,ARG2
Jej	Citrulline-Nitric Oxide Cycle	0.818	0.2	NaN	NOS2
Jej	Clathrin-mediated Endocytosis Signaling	2.78	0.0777	NaN	APOE,CDC42,CLU,GRB2,ITGA5,ITGB1,ITGB2,PDGFA,PDGFB,PIK3C2G,RAC1,S100A8,SRC,TFRC,UBB
Jej	CNTF Signaling	8.57	0.246	NaN	GRB2,HRAS,IL6ST,JAK1,JAK2,MAP2K1,MAPK1,MAPK3,PIK3C2G,RAF1,RPS6KA5,STAT1,STAT3,TYK2
Jej	Coagulation System	1.59	0.114	NaN	F13A1,KNG1,PLAU,PLAUR
Jej	Colanic Acid Building Blocks Biosynthesis	0.432	0.0714	NaN	GPI
Jej	Colorectal Cancer Metastasis Signaling	40.3	0.253	NaN	AKT3,BAD,BAX,BCL2L1,CASP3,CDC42,CTNNB1,FOS,GNAQ,GNAS,GNB1,GRB2,HRAS,IFNG,IFNGR1,IL6,IL6R,IL6ST,JAK1,JAK2,JAK3,JUN,LEF1,MAP2K1,MAP2K4,MAPK1,MAPK3,MAPK8,MMP3,MMP9,MYC,NFKB1,NFKB2,NOS2,PIK3C2G,PTGER1,PTGER2,PTGER3,PTGER4,PTGS2,RAC1,RELA,RELB,RHOA,SMAD2,SMAD3,SRC,STAT1,STAT3,TCF4,TCF7,TGFB1,TGFB2,TGFB3,TGFBR1,TGFBR2,TLR1,TLR2,TLR3,TLR4,TLR5,TLR6,TLR7,TLR8,TLR9,TNF,TP53,TYK2
Jej	Communication between Innate and Adaptive Immune Cells	7.15	0.0667	NaN	B2M,CCL15,CCL3,CCL4,CCL5,CCR7,CD247,CD28,CD3D,CD3E,CD3G,CD4,CD40,CD40LG,CD79A,CD79B,CD80,CD83,CD86,CD8A,CD8B,CSF2,CXCL10,CXCL8,FCER1G,HLA-A,HLA-B,HLA-C,HLA-DRA,HLA-DRB1,IFNB1,IFNG,IL10,IL12A,IL12B,IL15,IL18,IL1A,IL1B,IL1RN,IL2,IL3,IL33,IL4,IL5,IL6,MR1,TLR1,TLR2,TLR3,TLR4,TLR5,TLR6,TLR7,TLR8,TLR9,TNF,TNFRSF13B,TNFRSF13C,TNFRSF17,TNFSF13,TNFSF13B
Jej	Complement System	44.7	0.892	NaN	C1QA,C1QB,C1QBP,C1R,C1S,C2,C3,C3AR1,C4A/C4B,C4BPA,C5,C6,C7,C8A,C8B,C8G,C9,CD46,CD55,CD59,CFB,CFD,CFH,CFI,CR1,CR2,ITGAM,ITGAX,ITGB2,MASP1,MASP2,MBL2,SERPING1
Jej	Coronavirus Pathogenesis Pathway	51.7	0.345	NaN	ABL1,BAX,BCL2,BCL2L11,BST2,CASP1,CASP3,CASP8,CCL2,CCL5,CCR2,CHUK,CXCL8,DDIT3,DDX58,EIF2A,ELK1,FASLG,FOS,HDAC3,HDAC4,HIF1A,IFNA4,IFNAR1,IFNAR2,IFNB1,IFNG,IKBKB,IL17RA,IL1B,IL6,IRF3,IRF7,JAK1,JUN,KNG1,MAP2K4,MAPK1,MAPK11,MAPK14,MAPK3,MAPK8,MAVS,NFKB1,NFKB2,NFKBIA,NLRP3,OAS1,OAS2,OAS3,PTGS2,PYCARD,RELA,RELB,RIPK1,SMAD3,STAT1,STAT2,STAT3,STING1,TBK1,TGFB1,TGFBR1,TGFBR2,TICAM1,TLR3,TLR7,TP53,TRAF3,TYK2
Jej	Coronavirus Replication Pathway	0.365	0.0444	NaN	IFITM1,TUBB
Jej	Corticotropin Releasing Hormone Signaling	8.51	0.148	NaN	ATF2,CREB1,ELK1,FASLG,FOS,GNAQ,GNAS,JUN,MAP2K1,MAPK1,MAPK11,MAPK14,MAPK3,MEF2A,MEF2C,MEF2D,NOS2,PRKCA,PRKCB,PRKCD,PTGS2,RAF1
Jej	Creatine-phosphate Biosynthesis	0.818	0.2	NaN	MAP4K4
Jej	CREB Signaling in Neurons	16.7	0.108	NaN	ACKR4,ADGRE5,AKT3,ATF2,C3AR1,CCR1,CCR10,CCR2,CCR3,CCR4,CCR5,CCR6,CCR7,CCR8,CCRL2,CMKLR1,CREB1,CX3CR1,CXCR1,CXCR6,CYSLTR1,CYSLTR2,EDNRB,ELK1,FLT1,FPR2,GNAQ,GNAS,GNB1,GPR183,GRB2,HRAS,IGF2R,LTB4R,LTB4R2,MAP2K1,MAPK1,MAPK3,PDGFB,PDGFRB,PIK3C2G,PLCB1,POLR2A,PRKCA,PRKCB,PRKCD,PTAFR,PTGDR2,PTGER1,PTGER2,PTGER3,PTGER4,PTGFR,PTGIR,RAF1,S1PR1,SHC1,TBP,TBXA2R,TGFB1,TGFB2,TGFBR1,TGFBR2,TNFRSF11A,XCR1
Jej	Crosstalk between Dendritic Cells and Natural Killer Cells	57.7	0.604	NaN	CCR7,CD209,CD28,CD40,CD40LG,CD69,CD80,CD83,CD86,CSF2,CSF2RB,FAS,FASLG,HLA-A,HLA-B,HLA-C,HLA-DRA,HLA-DRB1,ICAM3,IFNB1,IFNG,IL12A,IL12B,IL15,IL18,IL2,IL2RB,IL2RG,IL3,IL4,IL6,ITGAL,KIR2DL4,KIR3DL1,KIR3DL2,KIR3DL3,KLRC4-KLRK1/KLRK1,KLRD1,LTA,LTB,LTBR,NFKB1,NFKB2,PRF1,RELA,RELB,TLR3,TLR4,TLR7,TLR9,TNF,TNFRSF1B,TNFSF10,TREM2,TYROBP
Jej	CSDE1 Signaling Pathway	4.13	0.161	NaN	AKT3,CCL2,CCND3,CTNNB1,FN1,FOS,MYC,RAC1,TGFB1
Jej	CTLA4 Signaling in Cytotoxic T Lymphocytes	2.39	0.0565	NaN	AKT3,B2M,CD247,CD28,CD3D,CD3E,CD3G,CD80,CD86,CD8A,CD8B,CTLA4,FCER1G,FYN,GRB2,HLA-A,HLA-B,HLA-C,JAK2,LCK,LCP2,MR1,PIK3C2G,PTPN22,PTPN6,SYK,ZAP70
Jej	CXCR4 Signaling	13.7	0.18	NaN	AKT3,CD4,CDC42,CXCL12,CXCR4,EGR1,ELK1,FOS,GNAQ,GNAS,GNB1,HRAS,JUN,MAP2K1,MAP2K4,MAPK1,MAPK3,MAPK8,MYL2,PIK3C2G,PLCB1,PRKCA,PRKCB,PRKCD,PTK2,RAC1,RAF1,RHOA,ROCK2,SRC
Jej	Cyclins and Cell Cycle Regulation	4.07	0.131	NaN	ABL1,ATM,CCND3,CDKN1A,HDAC3,HDAC4,RAF1,TGFB1,TGFB2,TGFB3,TP53
Jej	Cytotoxic T Lymphocyte-mediated Apoptosis of Target Cells	0.996	0.0447	NaN	B2M,BCL2,BID,CASP3,CASP8,CD247,CD3D,CD3E,CD3G,FADD,FAS,FASLG,FCER1G,GZMB,HLA-A,HLA-B,HLA-C,MR1,PRF1
Jej	D-myo-inositol (1,4,5,6)-Tetrakisphosphate Biosynthesis	0.921	0.0511	NaN	DUSP4,PDCD1,PPP1R12B,PTPN2,PTPN22,PTPN6,PTPRC,SIRPA,SOCS3
Jej	D-myo-inositol (1,4,5)-Trisphosphate Biosynthesis	0.24	0.0385	NaN	PLCB1
Jej	D-myo-inositol (3,4,5,6)-tetrakisphosphate Biosynthesis	0.921	0.0511	NaN	DUSP4,PDCD1,PPP1R12B,PTPN2,PTPN22,PTPN6,PTPRC,SIRPA,SOCS3
Jej	D-myo-inositol-5-phosphate Metabolism	1.02	0.0521	NaN	DUSP4,PDCD1,PLCB1,PPP1R12B,PTPN2,PTPN22,PTPN6,PTPRC,SIRPA,SOCS3
Jej	Death Receptor Signaling	32.1	0.406	NaN	ARHGDIB,BCL2,BID,BIRC2,CASP10,CASP2,CASP3,CASP8,CHUK,CRADD,DAXX,ELP1,FADD,FAS,FASLG,HSPB1,HSPB2,IKBKB,IKBKE,IKBKG,LIMK1,MAP2K4,MAP3K5,MAP4K4,MAPK8,NFKB1,NFKB2,NFKBIA,RELA,RELB,RIPK1,TBK1,TNF,TNFRSF1B,TNFSF10,TNFSF12,TNFSF15,TRADD,TRAF2
Jej	Dendritic Cell Maturation	33	0.149	NaN	AKT3,ATF2,B2M,CCR7,CD1A,CD1B,CD1C,CD1D,CD247,CD3D,CD3E,CD3G,CD40,CD40LG,CD58,CD80,CD83,CD86,CHUK,CREB1,CSF2,ELP1,FCER1G,FCGR1A,FCGR2A,FCGR2B,HLA-A,HLA-B,HLA-C,HLA-DMA,HLA-DMB,HLA-DOB,HLA-DPA1,HLA-DPB1,HLA-DQA1,HLA-DQB1,HLA-DRA,HLA-DRB1,ICAM1,IFNAR1,IFNB1,IKBKB,IKBKE,IKBKG,IL10,IL12A,IL12B,IL15,IL18,IL1A,IL1B,IL1RL2,IL1RN,IL23A,IL33,IL6,IRF8,JAK2,LTA,LTB,LTBR,MAP2K4,MAPK1,MAPK11,MAPK14,MAPK3,MAPK8…
Jej	Dermatan Sulfate Biosynthesis	0	0.0172	NaN	B3GAT1
Jej	Differential Regulation of Cytokine Production in Intestinal Epithelial Cells by IL-17A and IL-17F	31.5	0.957	NaN	CCL2,CCL3,CCL4,CCL5,CSF2,CSF3,CXCL1,DEFB1,DEFB103A/DEFB103B,DEFB4A/DEFB4B,IFNG,IL10,IL12A,IL12B,IL13,IL17A,IL17F,IL1A,IL1B,IL3,IL9,TNF
Jej	Differential Regulation of Cytokine Production in Macrophages and T Helper Cells by IL-17A and IL-17F	26.9	1	NaN	CCL2,CCL3,CCL4,CCL5,CSF2,CSF3,CXCL1,IL10,IL12A,IL12B,IL13,IL17A,IL17F,IL1B,IL3,IL6,IL9,TNF
Jej	Dilated Cardiomyopathy Signaling Pathway	1.68	0.0685	NaN	AKT3,BAD,BAX,BCL2,GNAS,MAPK1,MAPK11,MAPK14,MAPK3,MYL2
Jej	DNA damage-induced 14-3-3œÉ Signaling	1.65	0.158	NaN	AKT3,ATM,TP53
Jej	DNA Double-Strand Break Repair by Homologous Recombination	1.13	0.143	NaN	ABL1,ATM
Jej	DNA Double-Strand Break Repair by Non-Homologous End Joining	0.432	0.0714	NaN	ATM
Jej	Docosahexaenoic Acid (DHA) Signaling	7.67	0.289	NaN	AKT3,ALOX15,APP,BAD,BAX,BCL2,BCL2L1,BID,CASP3,IL1B,PIK3C2G
Jej	Dopamine-DARPP32 Feedback in cAMP Signaling	0.866	0.0497	NaN	ATF2,CREB1,GNAQ,GNAS,KCNJ2,PLCB1,PRKCA,PRKCB,PRKCD
Jej	EGF Signaling	18.2	0.4	NaN	AKT3,ELK1,FOS,GRB2,HRAS,JAK1,JUN,MAP2K1,MAP2K4,MAP3K1,MAPK1,MAPK11,MAPK14,MAPK3,MAPK8,PIK3C2G,PRKCA,RAF1,SHC1,SRC,STAT1,STAT3
Jej	Eicosanoid Signaling	16	0.328	NaN	ALOX12,ALOX15,ALOX5,CYSLTR1,CYSLTR2,FPR2,LTB4R,LTB4R2,PLA2G2A,PLA2G2E,PLA2G4A,PLA2G6,PLAAT4,PTGER1,PTGER2,PTGER3,PTGER4,PTGFR,PTGIR,PTGS1,PTGS2,TBXA2R
Jej	EIF2 Signaling	1.82	0.0625	NaN	AKT3,BCL2,DDIT3,EIF2A,EIF2AK2,GRB2,HRAS,MAP2K1,MAPK1,MAPK3,MYC,PIK3C2G,RAF1,SHC1
Jej	Endocannabinoid Cancer Inhibition Pathway	20.4	0.245	NaN	AKT3,ATF2,BAD,CASP1,CASP10,CASP2,CASP3,CASP8,CCND3,CDKN1A,CREB1,CTNNB1,DDIT3,EIF2A,GNAQ,HIF1A,LEF1,MAP2K1,MAP2K4,MAP2K6,MAPK1,MAPK14,MAPK3,MYC,NOS2,PIK3C2G,PTK2,RAF1,RHOA,ROCK2,SMPD3,SRC,TCF4,TCF7,TWIST2
Jej	Endocannabinoid Developing Neuron Pathway	8.54	0.163	NaN	AKT3,ATF2,CREB1,CTNNB1,GNB1,HRAS,MAP2K1,MAP2K4,MAP2K6,MAPK1,MAPK11,MAPK14,MAPK3,MAPK8,PIK3C2G,RAC1,RAF1,RHOA,SRC,STAT3
Jej	Endocannabinoid Neuronal Synapse Pathway	1.29	0.0612	NaN	GNAQ,GNB1,MAPK1,MAPK11,MAPK14,MAPK3,MAPK8,PLCB1,PTGS2
Jej	Endometrial Cancer Signaling	8.25	0.233	NaN	AKT3,BAD,CTNNB1,ELK1,GRB2,HRAS,LEF1,MAP2K1,MAPK1,MAPK3,MYC,PIK3C2G,RAF1,TP53
Jej	Endoplasmic Reticulum Stress Pathway	4.39	0.286	NaN	CASP3,DDIT3,MAP3K5,MAPK8,TRAF2,XBP1
Jej	Endothelin-1 Signaling	16.1	0.183	NaN	CASP1,CASP10,CASP2,CASP3,CASP8,EDNRB,FOS,GNAQ,GNAS,GRB2,HRAS,JUN,MAPK1,MAPK11,MAPK14,MAPK3,MAPK8,MYC,NOS2,PIK3C2G,PLA2G2A,PLA2G2E,PLA2G4A,PLA2G6,PLAAT4,PLCB1,PRKCA,PRKCB,PRKCD,PTGER2,PTGS1,PTGS2,RAF1,SHC1,SRC
Jej	eNOS Signaling	1.83	0.0692	NaN	AKT3,CASP3,CASP8,FLT1,GNAQ,GNAS,KNG1,PIK3C2G,PRKCA,PRKCB,PRKCD
Jej	Ephrin A Signaling	4.76	0.191	NaN	CDC42,CFL1,FYN,LIMK1,PIK3C2G,PTK2,RAC1,RHOA,ROCK2
Jej	Ephrin B Signaling	9.01	0.222	NaN	CDC42,CFL1,CTNNB1,CXCL12,CXCR4,GNAQ,GNAS,GNB1,HRAS,LIMK1,MAPK1,MAPK3,PTK2,RAC1,RHOA,ROCK2
Jej	Ephrin Receptor Signaling	20.6	0.204	NaN	ABL1,AKT3,ATF2,CDC42,CFL1,CREB1,CXCL12,CXCR4,FYN,GNAQ,GNAS,GNB1,GRB2,HRAS,ITGA2B,ITGA4,ITGA5,ITGA6,ITGAE,ITGAL,ITGAM,ITGAX,ITGB1,ITGB2,JAK2,LIMK1,MAP2K1,MAP4K4,MAPK1,MAPK3,PDGFA,PDGFB,PIK3C2G,PTK2,RAC1,RAF1,RHOA,ROCK2,SHC1,SRC,STAT3
Jej	Epithelial Adherens Junction Signaling	6.06	0.121	NaN	AKT3,CDC42,CFL1,CTNNB1,FYN,HRAS,LEF1,LIMK1,NOTCH1,NOTCH2,RAC1,RHOA,ROCK2,SRC,TCF4,TCF7,TGFB2,TGFBR1,TGFBR2
Jej	ERB2-ERBB3 Signaling	10.7	0.262	NaN	BAD,ELK1,GRB2,HRAS,JAK3,JUN,MAP2K1,MAPK1,MAPK3,MYC,PIK3C2G,RAF1,SHC1,STAT3,STAT5A,STAT5B,TYK2
Jej	ERBB Signaling	11.7	0.223	NaN	AREG,CDC42,ELK1,FOS,GRB2,HRAS,JUN,MAP2K1,MAP2K4,MAP2K6,MAPK1,MAPK11,MAPK14,MAPK3,MAPK8,PIK3C2G,PRKCA,PRKCB,PRKCD,RAF1,SHC1
Jej	ERBB4 Signaling	4.95	0.162	NaN	GRB2,HRAS,MAP2K1,MAPK1,MAPK3,PIK3C2G,PRKCA,PRKCB,PRKCD,RAF1,SHC1
Jej	ERK/MAPK Signaling	24.1	0.215	NaN	ATF2,BAD,CREB1,DUSP4,ELK1,ETS1,FOS,FYN,GRB2,HRAS,HSPB1,HSPB2,ITGA2B,ITGA4,ITGA5,ITGA6,ITGAE,ITGAL,ITGAM,ITGAX,ITGB1,ITGB2,MAP2K1,MAPK1,MAPK3,MAPKAPK5,MKNK1,MYC,NFATC1,PIK3C2G,PLA2G2A,PLA2G2E,PLA2G4A,PLA2G6,PPARG,PRKCA,PRKCB,PRKCD,PTK2,RAC1,RAF1,RPS6KA5,SHC1,SRC,STAT1,STAT3
Jej	ERK5 Signaling	7.17	0.194	NaN	ATF2,BAD,CREB1,FOS,GNAQ,HRAS,IL6ST,LIF,MEF2A,MEF2C,MEF2D,MYC,RPS6KA5,SRC
Jej	Erythropoietin Signaling Pathway	60.6	0.412	NaN	AKT3,BAD,BCL2L1,BIRC2,CD40LG,CD70,CSF2,CSF2RB,CTNNB1,CXCL8,ELK1,FASLG,FOS,GRB2,HIF1A,HRAS,IFNG,IL11,IL12A,IL12B,IL13,IL15,IL17A,IL17B,IL17F,IL18,IL1A,IL1B,IL2,IL21,IL3,IL33,IL4,IL5,IL6,JAK2,JUN,LIF,LTA,LTB,MAP2K1,MAPK1,MAPK3,NFKB1,NFKB2,NFKBIA,PIK3C2G,PRKCA,PRKCB,PRKCD,PTPN6,RAC1,RAF1,RELA,RELB,SHC1,SRC,STAT5A,STAT5B,TGFB1,TGFB2,TGFB3,TNF,TNFSF10,TNFSF11,TNFSF12,TNFSF13,TNFSF13B,TNFSF14,TNFSF15,T…
Jej	Estrogen Receptor Signaling	14.7	0.121	NaN	AKT3,ARG2,ATF2,BAD,BCL2,CDKN1A,CFL1,CREB1,FOS,GNAQ,GNAS,GNB1,GRB2,HDAC3,HIF1A,HRAS,IGF2R,JAK1,JAK2,JAK3,JUN,LIMK1,MAP2K1,MAPK1,MAPK3,MMP3,MMP9,MYC,MYL2,NFKB1,NFKB2,NOTCH1,NR3C1,PIK3C2G,PLCB1,PPP1R12B,PRKCA,PRKCB,PRKCD,RAF1,RELA,RELB,RHOA,ROCK2,SDHA,SHC1,SRC,TP53,TYK2
Jej	Estrogen-Dependent Breast Cancer Signaling	9.3	0.215	NaN	AKT3,ATF2,CREB1,ELK1,FOS,HRAS,JUN,MAPK1,MAPK3,NFKB1,NFKB2,PIK3C2G,RELA,RELB,SRC,STAT5A,STAT5B
Jej	Estrogen-mediated S-phase Entry	0.686	0.0769	NaN	CDKN1A,MYC
Jej	Eumelanin Biosynthesis	0.907	0.25	NaN	MIF
Jej	Extrinsic Prothrombin Activation Pathway	0.387	0.0625	NaN	F13A1
Jej	Factors Promoting Cardiogenesis in Vertebrates	11.5	0.172	NaN	ATF2,CREB1,CTNNB1,LEF1,MAP2K4,MAP3K7,MAPK14,MAPK8,MEF2C,MYC,MYL2,PLCB1,PRKCA,PRKCB,PRKCD,RHOA,ROCK2,SMAD2,SMAD5,TCF4,TCF7,TGFB1,TGFB2,TGFB3,TGFBR1,TGFBR2
Jej	FAK Signaling	10.6	0.188	NaN	AKT3,FYN,GRB2,HRAS,ITGA2B,ITGA4,ITGA5,ITGA6,ITGAE,ITGAL,ITGAM,ITGAX,ITGB1,ITGB2,MAP2K1,MAPK1,MAPK3,PIK3C2G,PTK2,RAC1,RAF1,SRC
Jej	FAT10 Cancer Signaling Pathway	23.6	0.5	NaN	AKT3,CHUK,CTNNB1,CXCR4,IFNG,IKBKB,IKBKE,IKBKG,IL6,NFKB1,NFKB2,NFKBIA,RELA,RELB,SMAD2,SMAD3,STAT3,TGFB1,TGFB2,TGFB3,TGFBR1,TGFBR2,TNF,TNFRSF1B,TP53
Jej	FAT10 Signaling Pathway	4.13	0.161	NaN	IFNG,PSMB10,PSMB5,PSMB7,PSMB8,PSMB9,PSMC2,PSMD7,TNF
Jej	Fatty Acid Œ±-oxidation	0.316	0.05	NaN	PTGS2
Jej	Fc Epsilon RI Signaling	22.4	0.288	NaN	AKT3,BTK,CSF2,FCER1A,FCER1G,FYN,GRB2,HRAS,IL13,IL3,IL4,IL5,LCP2,MAP2K1,MAP2K4,MAP2K6,MAPK1,MAPK11,MAPK14,MAPK3,MAPK8,MS4A2,PIK3C2G,PLA2G2A,PLA2G2E,PLA2G4A,PLA2G6,PRKCA,PRKCB,PRKCD,RAC1,RAF1,SYK,TNF
Jej	FcŒ≥ Receptor-mediated Phagocytosis in Macrophages and Monocytes	8.07	0.181	NaN	AKT3,CDC42,CSF2,FCGR1A,FCGR2A,FYN,LCP2,MAPK1,MAPK3,PIK3C2G,PLA2G6,PRKCA,PRKCB,PRKCD,RAC1,SRC,SYK
Jej	FcŒ≥RIIB Signaling in B Lymphocytes	4.73	0.141	NaN	BLNK,BTK,CD79A,CD79B,FCGR2B,GRB2,HRAS,MAP2K4,MAPK8,PIK3C2G,SHC1,SYK
Jej	Ferroptosis Signaling Pathway	8.35	0.159	NaN	ALOX12,ALOX15,ALOX5,BID,CDKN1A,CYBB,DPP4,EIF2A,HRAS,HSPB1,KEAP1,MAP2K1,MAPK1,MAPK3,NFE2L2,NOX1,RAF1,STAT3,TFRC,TP53
Jej	FGF Signaling	13.7	0.262	NaN	AKT3,ATF2,CREB1,GRB2,HRAS,MAP2K1,MAP2K6,MAP3K1,MAP3K5,MAPK1,MAPK11,MAPK14,MAPK3,MAPK8,MAPKAPK2,PIK3C2G,PRKCA,PTPN6,RAC1,RAF1,RPS6KA5,STAT3
Jej	FLT3 Signaling in Hematopoietic Progenitor Cells	16.4	0.3	NaN	AKT3,ATF2,BAD,CREB1,ELK1,FLT3LG,GRB2,HRAS,MAP2K1,MAPK1,MAPK11,MAPK14,MAPK3,PIK3C2G,RAF1,RPS6KA5,SHC1,STAT1,STAT2,STAT3,STAT4,STAT5A,STAT5B,STAT6
Jej	fMLP Signaling in Neutrophils	14.8	0.214	NaN	CDC42,CYBB,ELK1,FPR2,GNAQ,GNAS,GNB1,HRAS,MAP2K1,MAPK1,MAPK3,NFATC1,NFATC2,NFATC3,NFATC4,NFKB1,NFKB2,NFKBIA,NOX1,PIK3C2G,PLCB1,PRKCA,PRKCB,PRKCD,RAC1,RAF1,RELA,RELB
Jej	FXR/RXR Activation	6.15	0.135	NaN	AKT3,APOE,C3,C4A/C4B,C9,CLU,IL18,IL1A,IL1B,IL1RN,IL33,KNG1,MAP2K4,MAPK8,PPARG,TNF,VTN
Jej	G Beta Gamma Signaling	5.34	0.124	NaN	AKT3,BTK,CDC42,GNAQ,GNAS,GNB1,GRB2,HRAS,MAPK1,MAPK3,PRKCA,PRKCB,PRKCD,RAF1,SHC1,SRC
Jej	G Protein Signaling Mediated by Tubby	3.3	0.159	NaN	ABL1,GNAQ,GNAS,GNB1,JAK2,LCK,PLCB1
Jej	G-Protein Coupled Receptor Signaling	15.4	0.149	NaN	AKT3,ATF2,CCR4,CHUK,CREB1,CXCR2,DUSP4,ELP1,FPR2,FYN,GNAQ,GNAS,GRB2,HRAS,IKBKB,IKBKE,IKBKG,LTB4R,MAP2K1,MAPK1,MAPK3,NFKB1,NFKB2,NFKBIA,PIK3C2G,PLCB1,PRKCA,PRKCB,PTGER2,PTGER3,PTGER4,PTGIR,RAF1,RELA,RELB,S1PR1,SHC1,SRC,STAT3,TBXA2R,XCR1
Jej	GABA Receptor Signaling	0	0.0305	NaN	GNAQ,GNAS,GNB1,UBB
Jej	GADD45 Signaling	2.45	0.2	NaN	ATM,CCND3,CDKN1A,TP53
Jej	Gap Junction Signaling	3.57	0.0859	NaN	AKT3,CTNNB1,GNAQ,GNAS,GRB2,HRAS,MAP2K1,MAPK1,MAPK3,PIK3C2G,PLCB1,PRKCA,PRKCB,PRKCD,RAF1,SRC,TUBB
Jej	GDNF Family Ligand-Receptor Interactions	7.74	0.197	NaN	CDC42,CREB1,FOS,GRB2,HRAS,JUN,MAP2K1,MAP2K4,MAPK1,MAPK3,MAPK8,PIK3C2G,RAC1,RAF1,SHC1
Jej	GDP-mannose Biosynthesis	0.745	0.167	NaN	GPI
Jej	Germ Cell-Sertoli Cell Junction Signaling	14.2	0.181	NaN	CDC42,CFL1,CTNNB1,HRAS,ITGA6,ITGB1,KEAP1,LIMK1,MAP2K1,MAP2K4,MAP2K6,MAP3K1,MAP3K5,MAP3K7,MAP3K9,MAPK1,MAPK14,MAPK3,MAPK8,PIK3C2G,PTK2,RAC1,RHOA,SRC,TGFB1,TGFB2,TGFB3,TGFBR1,TGFBR2,TNF,TUBB
Jej	Glioblastoma Multiforme Signaling	8.77	0.14	NaN	AKT3,CCND3,CDC42,CDKN1A,CTNNB1,GRB2,HRAS,LEF1,MAP2K1,MAPK1,MAPK3,MYC,PDGFA,PDGFB,PDGFRB,PIK3C2G,PLCB1,PRKCD,RAC1,RAF1,RHOA,SHC1,SRC,TP53
Jej	Glioma Invasiveness Signaling	6.24	0.178	NaN	CD44,CDC42,HRAS,MAPK1,MAPK3,MMP9,PIK3C2G,PLAU,PLAUR,PTK2,RAC1,RHOA,VTN
Jej	Glioma Signaling	10.1	0.177	NaN	ABL1,AKT3,CCND3,CDKN1A,GRB2,HDAC3,HDAC4,HRAS,IGF2R,MAP2K1,MAPK1,MAPK3,PDGFA,PDGFB,PDGFRB,PIK3C2G,PRKCA,PRKCB,PRKCD,RAF1,SHC1,TP53
Jej	Glucocorticoid Receptor Signaling	92.2	0.258	NaN	AKT3,ARG2,B2M,BCL2,BCL2L1,BCL2L11,CCL11,CCL13,CCL2,CCL3,CCL5,CD163,CD247,CD3D,CD3E,CD3G,CDKN1A,CHUK,CREB1,CSF2,CSF2RB,CXCL3,CXCL8,CXCR1,CXCR2,ELK1,ELP1,ERCC3,FCGR1A,FKBP5,FOS,GRB2,HLA-A,HLA-B,HLA-C,HLA-DMA,HLA-DMB,HLA-DOB,HLA-DPA1,HLA-DPB1,HLA-DQA1,HLA-DQB1,HLA-DRA,HLA-DRB1,HMGB1,HRAS,ICAM1,IFNA2,IFNA4,IFNAR1,IFNB1,IFNG,IKBKB,IKBKE,IKBKG,IL10,IL10RA,IL10RB,IL11RA,IL12RB1,IL12RB2,IL13,IL13RA1,IL17…
Jej	Gluconeogenesis I	0.25	0.04	NaN	GPI
Jej	Glutamate Receptor Signaling	0	0.0152	NaN	GNB1
Jej	Glycoaminoglycan-protein Linkage Region Biosynthesis	0.686	0.143	NaN	B3GAT1
Jej	Glycolysis I	0.25	0.04	NaN	GPI
Jej	GM-CSF Signaling	14.4	0.3	NaN	AKT3,BCL2L1,CISH,CSF2,CSF2RB,ELK1,ETS1,GRB2,HRAS,JAK2,MAP2K1,MAPK1,MAPK3,PIK3C2G,PRKCB,RAF1,RUNX1,SHC1,STAT1,STAT3,STAT5B
Jej	GNRH Signaling	17.2	0.191	NaN	ATF2,CDC42,CREB1,EGR1,ELK1,FOS,GNAQ,GNAS,GNB1,GRB2,HRAS,JUN,MAP2K1,MAP2K4,MAP2K6,MAP3K1,MAP3K5,MAP3K7,MAP3K9,MAPK1,MAPK11,MAPK14,MAPK3,MAPK8,NFKB1,NFKB2,PLCB1,PRKCA,PRKCB,PRKCD,PTK2,RAC1,RAF1,RELA,RELB,SRC
Jej	GŒ±12/13 Signaling	22.6	0.271	NaN	AKT3,BTK,CDC42,CDH5,CHUK,CTNNB1,ELK1,ELP1,HRAS,IKBKB,IKBKE,IKBKG,JUN,MAP2K1,MAP2K4,MAP3K1,MAP3K5,MAPK1,MAPK3,MAPK8,MEF2A,MEF2C,MEF2D,MYL2,NFKB1,NFKB2,NFKBIA,PIK3C2G,PTK2,RAF1,RELA,RELB,RHOA,ROCK2,SRC,TBXA2R
Jej	GŒ±i Signaling	6.94	0.138	NaN	CCR4,CXCR2,FPR2,GNAQ,GNAS,GNB1,GRB2,HRAS,LTB4R,MAPK1,MAPK3,PTGER3,RAF1,S1PR1,SHC1,SRC,STAT3,TBXA2R,XCR1
Jej	GŒ±q Signaling	15.2	0.188	NaN	AKT3,BTK,CDC42,CHUK,ELK1,GNAQ,GNAS,GNB1,IKBKB,IKBKE,IKBKG,MAP2K1,MAPK1,MAPK3,NFATC1,NFATC2,NFATC3,NFATC4,NFKB1,NFKB2,NFKBIA,PIK3C2G,PLCB1,PRKCA,PRKCB,PRKCD,RAC1,RAF1,RELA,RELB,RHOA,ROCK2
Jej	GŒ±s Signaling	4.41	0.116	NaN	ATF2,CREB1,ELK1,GNAQ,GNAS,GNB1,MAP2K1,MAPK1,MAPK3,PTGER2,PTGER4,PTGIR,RAPGEF2,SRC
Jej	GP6 Signaling Pathway	4.79	0.118	NaN	AKT3,BTK,FCER1G,FYN,GRB2,ITGA2B,LCP2,NOX1,PIK3C2G,PRKCA,PRKCB,PRKCD,PTK2,RAC1,SYK
Jej	GPCR-Mediated Integration of Enteroendocrine Signaling Exemplified by an L Cell	0.373	0.0411	NaN	GNAQ,GNAS,PLCB1
Jej	GPCR-Mediated Nutrient Sensing in Enteroendocrine Cells	0.754	0.0517	NaN	GNAQ,GNAS,PLCB1,PRKCA,PRKCB,PRKCD
Jej	Graft-versus-Host Disease Signaling	4.96	0.074	NaN	CD247,CD28,CD3D,CD3E,CD3G,CD80,CD86,FAS,FASLG,FCER1G,GZMB,HLA-A,HLA-B,HLA-C,HLA-DMA,HLA-DMB,HLA-DOB,HLA-DPA1,HLA-DPB1,HLA-DQA1,HLA-DQB1,HLA-DRA,HLA-DRB1,IFNG,IL18,IL1A,IL1B,IL1RN,IL2,IL33,IL6,PRF1,TNF
Jej	Granulocyte Adhesion and Diapedesis	70.4	0.434	NaN	ACKR4,C5,CCL1,CCL11,CCL13,CCL15,CCL16,CCL17,CCL18,CCL19,CCL2,CCL20,CCL21,CCL22,CCL23,CCL24,CCL26,CCL3,CCL4,CCL5,CCL7,CCL8,CCR1,CCR10,CCR2,CCR3,CCR4,CCR5,CCR6,CCR7,CCR8,CD99,CDH5,CSF3,CSF3R,CX3CL1,CXCL1,CXCL10,CXCL11,CXCL12,CXCL13,CXCL2,CXCL3,CXCL5,CXCL6,CXCL8,CXCL9,CXCR1,CXCR2,CXCR3,CXCR4,CXCR6,FPR2,ICAM1,ICAM2,IL18,IL18RAP,IL1A,IL1B,IL1R1,IL1R2,IL1RAP,IL1RL1,IL1RL2,IL1RN,IL33,ITGA4,ITGAM,ITGB1,I…
Jej	Granzyme A Signaling	1.65	0.158	NaN	GZMA,HMGB2,PRF1
Jej	Granzyme B Signaling	3.94	0.312	NaN	BID,CASP3,CASP8,GZMB,PRF1
Jej	Growth Hormone Signaling	10.1	0.239	NaN	ELK1,FOS,JAK2,MAPK1,MAPK3,PIK3C2G,PRKCA,PRKCB,PRKCD,PTPN6,RPS6KA5,SOCS1,SOCS3,STAT1,STAT3,STAT5A,STAT5B
Jej	Guanine and Guanosine Salvage I	1.03	0.333	NaN	HPRT1
Jej	Guanosine Nucleotides Degradation III	0.457	0.0769	NaN	NT5E
Jej	Gustation Pathway	0	0.005	NaN	CD36
Jej	Hematopoiesis from Multipotent Stem Cells	11.1	0.75	NaN	CSF1,CSF2,CSF3,IL15,IL2,IL3,IL4,IL5,IL7
Jej	Hematopoiesis from Pluripotent Stem Cells	2.28	0.0567	NaN	CD247,CD3D,CD3E,CD3G,CD4,CD8A,CD8B,CSF1,CSF2,CSF3,CXCL8,FCER1G,IL10,IL11,IL12A,IL12B,IL1A,IL2,IL3,IL4,IL5,IL6,IL7,IL9,LIF
Jej	Heme Biosynthesis II	0.59	0.111	NaN	ALAS1
Jej	Heparan Sulfate Biosynthesis	0	0.0128	NaN	B3GAT1
Jej	Hepatic Cholestasis	64.8	0.413	NaN	ABCB1,CD14,CD40LG,CD70,CHUK,CSF2,CXCL8,ELP1,FASLG,IFNG,IKBKB,IKBKE,IKBKG,IL11,IL12A,IL12B,IL13,IL15,IL17A,IL17B,IL17F,IL18,IL18RAP,IL1A,IL1B,IL1R1,IL1R2,IL1RAP,IL1RL1,IL1RL2,IL1RN,IL2,IL21,IL3,IL33,IL4,IL5,IL6,IRAK1,IRAK2,IRAK3,IRAK4,JUN,LIF,LTA,LTB,LY96,MAP2K4,MAP3K7,MAP4K2,MAPK8,MYD88,NFKB1,NFKB2,NFKBIA,PRKCA,PRKCB,PRKCD,RELA,RELB,TGFB1,TGFB2,TGFB3,TIRAP,TLR4,TNF,TNFRSF1B,TNFSF10,TNFSF11,TNFSF1…
Jej	Hepatic Fibrosis / Hepatic Stellate Cell Activation	44.7	0.325	NaN	BAX,BCL2,CCL2,CCL21,CCL5,CCR5,CCR7,CD14,CD40,CD40LG,CSF1,CXCL3,CXCL8,CXCL9,CXCR3,EDNRB,FAS,FASLG,FLT1,FN1,ICAM1,IFNAR1,IFNAR2,IFNG,IFNGR1,IFNGR2,IL10,IL10RA,IL18RAP,IL1A,IL1B,IL1R1,IL1R2,IL1RAP,IL1RL1,IL1RL2,IL4,IL4R,IL6,IL6R,LY96,MMP9,MYL2,NFKB1,NFKB2,PDGFA,PDGFB,PDGFRB,RELA,RELB,SMAD2,SMAD3,SMAD7,STAT1,TGFB1,TGFB2,TGFB3,TGFBR1,TGFBR2,TLR4,TNF,TNFRSF1B,VCAM1
Jej	Hepatic Fibrosis Signaling Pathway	66.5	0.26	NaN	AKT3,ATF2,BCL2,CASP3,CCL2,CCL3,CCL5,CD40,CD40LG,CDC42,CEBPB,CHUK,CREB1,CTNNB1,CXCL8,CYBB,ELK1,FLT1,FOS,HIF1A,HRAS,ICAM1,IKBKB,IKBKE,IKBKG,IL17A,IL17RA,IL18,IL18RAP,IL1A,IL1B,IL1R1,IL1R2,IL1RAP,IL1RL1,IL1RL2,IL1RN,IL33,IRAK1,IRAK2,IRAK3,IRAK4,ITGA2B,ITGA4,ITGA5,ITGA6,ITGAE,ITGAL,ITGAM,ITGAX,ITGB1,ITGB2,JAK1,JAK2,JUN,LEF1,MAP2K1,MAP2K4,MAP2K6,MAP3K7,MAPK1,MAPK11,MAPK14,MAPK3,MAPK8,MYC,MYD88,MYL2,NF…
Jej	HER-2 Signaling in Breast Cancer	22.9	0.203	NaN	AKT3,AREG,BAD,BCL2L11,BLK,CASP3,CDC42,CDKN1A,CHUK,ELK1,ETS1,FCER1A,FCER1G,FOS,FYN,GRB2,HRAS,IKBKB,IKBKE,IKBKG,IL1A,ITGB1,ITGB2,JUN,LCK,MAP2K1,MAPK1,MAPK3,MS4A2,MYC,NFKB1,NFKB2,NFKBIA,NUP107,PIK3C2G,PRKCA,PRKCB,PRKCD,PTGS2,RAF1,RELA,RELB,SMAD3,SRC,STAT3,TP53
Jej	Hereditary Breast Cancer Signaling	2.17	0.0775	NaN	AKT3,ATM,CCND3,CDKN1A,HDAC3,HDAC4,HRAS,PIK3C2G,POLR2A,TP53,UBB
Jej	HGF Signaling	26	0.295	NaN	AKT3,ATF2,CDC42,CDKN1A,ELK1,ETS1,FOS,GRB2,HRAS,IL6,ITGA2B,ITGA4,ITGA5,ITGA6,ITGAE,ITGAL,ITGAM,ITGAX,ITGB1,ITGB2,JUN,MAP2K1,MAP2K4,MAP3K1,MAP3K5,MAP3K7,MAP3K9,MAPK1,MAPK3,MAPK8,PIK3C2G,PRKCA,PRKCB,PRKCD,PTGS2,PTK2,RAC1,RAF1,STAT3
Jej	HIF1Œ± Signaling	14.9	0.168	NaN	AKT3,CDKN1A,CYBB,FLT1,FOXP3,GPI,HIF1A,HRAS,IL17A,IL6,IL6R,JUN,MAP2K1,MAP2K4,MAP2K6,MAPK1,MAPK3,MKNK1,MMP3,MMP9,NOS2,NOX1,PDGFB,PIK3C2G,PRKCA,PRKCB,PRKCD,RAC1,RAF1,RORC,SLC2A1,STAT3,TGFB1,TGFB2,TP53
Jej	HIPPO signaling	0.526	0.0471	NaN	CD44,SMAD2,SMAD3,SMAD5
Jej	HMGB1 Signaling	61.5	0.431	NaN	AGER,AKT3,CCL2,CD40LG,CD70,CDC42,CSF2,CXCL8,ELK1,FASLG,FOS,HMGB1,HRAS,ICAM1,IFNG,IFNGR1,IFNGR2,IL11,IL12A,IL12B,IL13,IL15,IL17A,IL17B,IL17F,IL18,IL1A,IL1B,IL1R1,IL2,IL21,IL3,IL33,IL4,IL5,IL6,JUN,LIF,LTA,LTB,MAP2K1,MAP2K4,MAP2K6,MAPK1,MAPK11,MAPK14,MAPK3,MAPK8,NFKB1,NFKB2,PIK3C2G,RAC1,RELA,RELB,RHOA,SELE,TGFB1,TGFB2,TGFB3,TLR4,TNF,TNFRSF1B,TNFSF10,TNFSF11,TNFSF12,TNFSF13,TNFSF13B,TNFSF14,TNFSF15,T…
Jej	HOTAIR Regulatory Pathway	9.95	0.153	NaN	AKT3,ATG7,CD44,CDKN1A,CTNNB1,ICAM1,IRF1,LEF1,MMP3,MMP9,MYC,NFKB1,NFKB2,NFKBIA,PIK3C2G,RELA,RELB,ROCK2,SPP1,STAT3,TCF4,TCF7,TGFB1,TLR4,TWIST2
Jej	Human Embryonic Stem Cell Pluripotency	7.63	0.133	NaN	AKT3,CTNNB1,GNAQ,GNAS,GNB1,LEF1,PDGFA,PDGFB,PDGFRB,PIK3C2G,S1PR1,SMAD2,SMAD3,SMAD5,SMAD7,TCF4,TCF7,TGFB1,TGFB2,TGFB3,TGFBR1,TGFBR2
Jej	Huntington's Disease Signaling	13.7	0.139	NaN	AKT3,ATF2,BAX,BCL2L1,CASP1,CASP10,CASP2,CASP3,CASP8,CREB1,GNAQ,GNB1,GRB2,HDAC3,HDAC4,HRAS,JUN,MAP2K4,MAPK1,MAPK3,MAPK8,PIK3C2G,PLCB1,POLR2A,PRKCA,PRKCB,PRKCD,PSMB10,PSMB5,PSMB7,PSMB8,PSMB9,PSMC2,PSMD7,SDHA,SHC1,TBP,TP53,UBB
Jej	Hypoxia Signaling in the Cardiovascular System	2.57	0.108	NaN	ATF2,ATM,CREB1,HIF1A,JUN,NFKBIA,TP53,UBE2L3
Jej	ICOS-ICOSL Signaling in T Helper Cells	12	0.101	NaN	AKT3,BAD,CD247,CD28,CD3D,CD3E,CD3G,CD4,CD40,CD40LG,CD80,CD86,CHUK,FCER1G,GRB2,HLA-A,HLA-B,HLA-DMA,HLA-DMB,HLA-DOB,HLA-DPA1,HLA-DPB1,HLA-DQA1,HLA-DQB1,HLA-DRA,HLA-DRB1,ICOS,ICOSLG/LOC102723996,IKBKB,IKBKE,IKBKG,IL2,IL2RA,IL2RB,IL2RG,LCK,LCP2,NFATC1,NFATC2,NFATC3,NFATC4,NFKB1,NFKB2,NFKBIA,PIK3C2G,PTPRC,RAC1,RELA,RELB,SHC1,ZAP70
Jej	IGF-1 Signaling	9.89	0.192	NaN	AKT3,BAD,ELK1,FOS,GRB2,HRAS,JAK1,JAK2,JUN,MAP2K1,MAPK1,MAPK3,MAPK8,PIK3C2G,PTK2,RAF1,SHC1,SOCS1,SOCS3,STAT3
Jej	IL-1 Signaling	24.8	0.351	NaN	CHUK,ELP1,FOS,GNAQ,GNAS,GNB1,IKBKB,IKBKE,IKBKG,IL1A,IL1R1,IL1RAP,IRAK1,IRAK2,IRAK3,IRAK4,JUN,MAP2K4,MAP2K6,MAP3K1,MAP3K7,MAPK1,MAPK11,MAPK14,MAPK8,MYD88,NFKB1,NFKB2,NFKBIA,RELA,RELB,TOLLIP,TRAF6
Jej	IL-10 Signaling	55.3	0.681	NaN	ARG2,CCR1,CCR5,CD14,CHUK,ELK1,ELP1,FCGR2A,FCGR2B,FOS,IKBKB,IKBKE,IKBKG,IL10,IL10RA,IL10RB,IL18,IL18RAP,IL1A,IL1B,IL1R1,IL1R2,IL1RAP,IL1RL1,IL1RL2,IL1RN,IL33,IL4R,IL6,JAK1,JUN,MAP2K4,MAP2K6,MAP3K7,MAP4K4,MAPK1,MAPK11,MAPK14,MAPK8,NFKB1,NFKB2,NFKBIA,RELA,RELB,SOCS3,STAT3,TNF,TRAF6,TYK2
Jej	IL-12 Signaling and Production in Macrophages	53.4	0.449	NaN	AKT3,ALOX12,ALOX15,APOE,CD40,CD40LG,CEBPB,CHUK,CLU,ELP1,FOS,IFNA2,IFNA4,IFNG,IFNGR1,IKBKB,IKBKE,IKBKG,IL10,IL12A,IL12B,IL12RB1,IL12RB2,IL18,IL23A,IL23R,IL4,IRF1,IRF8,JUN,MAF,MAP2K1,MAP2K4,MAPK1,MAPK11,MAPK14,MAPK3,MAPK8,MYD88,NFKB1,NFKB2,NFKBIA,NOS2,PIK3C2G,PPARG,PRKCA,PRKCB,PRKCD,RELA,RELB,S100A8,STAT1,STAT4,STAT6,TGFB1,TGFB2,TGFB3,TLR2,TLR4,TNF,TRAF6
Jej	IL-15 Production	19.6	0.26	NaN	ABL1,BLK,BTK,CSF1R,FLT1,FLT3LG,FYN,IFNB1,IL15,IL6,IRF1,IRF3,JAK1,JAK2,JAK3,KIT,LCK,LTK,MAP2K1,MAP2K4,MAP2K6,NFKB1,NFKB2,PDGFRB,PTK2,RELA,RELB,SRC,STAT1,SYK,TYK2,ZAP70
Jej	IL-15 Signaling	4.23	0.0663	NaN	AKT3,BCL2L1,CSF2,CXCL8,GZMB,HRAS,IL15,IL17A,IL2RB,IL2RG,IL4,IL5RA,JAK1,JAK2,JAK3,LCK,MAP2K1,MAPK1,MAPK11,MAPK14,MAPK3,MYC,NFKB1,NFKB2,PIK3C2G,RAF1,RELA,RELB,SHC1,STAT3,STAT5A,STAT5B,STAT6,SYK,TYK2
Jej	IL-17 Signaling	68	0.428	NaN	AKT3,ATF2,CCL11,CCL17,CCL2,CCL20,CCL22,CD40LG,CD70,CEBPB,CSF2,CSF3,CXCL1,CXCL3,CXCL5,CXCL8,DEFB1,DEFB103A/DEFB103B,DEFB4A/DEFB4B,ELK1,FASLG,FOS,HRAS,IFNG,IL11,IL12A,IL12B,IL13,IL15,IL17A,IL17B,IL17F,IL17RA,IL18,IL1A,IL1B,IL2,IL21,IL3,IL33,IL4,IL5,IL6,JAK1,JAK2,JUN,LIF,LTA,LTB,MAP2K4,MAP2K6,MAP3K7,MAPK1,MAPK11,MAPK14,MAPK3,MAPK8,MMP3,MMP9,NFKB1,NOS2,PIK3C2G,PTGS2,RELA,TGFB1,TGFB2,TGFB3,TNF,TNFSF10…
Jej	IL-17A Signaling in Airway Cells	35.3	0.537	NaN	AKT3,CCL11,CCL20,CHUK,CXCL1,CXCL3,CXCL5,CXCL6,DEFB4A/DEFB4B,IKBKB,IKBKE,IKBKG,IL17A,IL17RA,IL19,IL6,JAK1,JAK2,JAK3,MAP2K1,MAP2K4,MAP3K7,MAPK1,MAPK11,MAPK14,MAPK3,MAPK8,NFKB1,NFKB2,NFKBIA,PIK3C2G,RELA,RELB,STAT3,TRAF6,TYK2
Jej	IL-17A Signaling in Fibroblasts	27.8	0.658	NaN	CCL2,CCL7,CEBPB,CHUK,CXCL5,FOS,IKBKB,IKBKE,IKBKG,IL17A,IL17RA,IL6,JUN,MAP3K7,MAPK1,MAPK11,MAPK14,MAPK3,NFKB1,NFKB2,NFKBIA,NFKBIZ,RELA,RELB,TRAF6
Jej	IL-17A Signaling in Gastric Cells	22.7	0.731	NaN	CCL20,CCL5,CXCL1,CXCL10,CXCL11,CXCL8,FOS,IL17A,IL17RA,JUN,MAP2K4,MAPK1,MAPK11,MAPK14,MAPK3,MAPK8,NFKB1,RELA,TNF
Jej	IL-2 Signaling	19.6	0.393	NaN	AKT3,ELK1,FOS,GRB2,HRAS,IL2,IL2RA,IL2RB,IL2RG,JAK1,JAK3,JUN,LCK,MAP2K1,MAPK1,MAPK3,MAPK8,PIK3C2G,RAF1,SHC1,SOCS1,STAT5A,STAT5B,SYK
Jej	IL-22 Signaling	19.9	0.708	NaN	AKT3,IL10RB,IL22,IL22RA2,JAK1,MAP2K4,MAPK1,MAPK11,MAPK14,MAPK3,MAPK8,SOCS3,STAT1,STAT3,STAT5A,STAT5B,TYK2
Jej	IL-23 Signaling Pathway	31.4	0.63	NaN	AKT3,CSF2,FOXP3,HIF1A,IL12B,IL12RB1,IL12RB2,IL17A,IL17F,IL1B,IL21,IL22,IL23A,IL23R,JAK2,NFKB1,NFKB2,NFKBIA,PIK3C2G,RELA,RELB,RORC,RUNX1,SOCS3,STAT3,STAT4,TNF,TNFSF11,TYK2
Jej	IL-3 Signaling	20.1	0.342	NaN	AKT3,BAD,CSF2RB,ELK1,FOS,GRB2,HRAS,IL3,JAK1,JAK2,JUN,MAP2K1,MAPK1,MAPK3,PIK3C2G,PRKCA,PRKCB,PRKCD,PTPN6,RAC1,RAF1,SHC1,STAT1,STAT3,STAT5A,STAT5B,STAT6
Jej	IL-4 Signaling	25	0.355	NaN	AKT3,GRB2,HLA-A,HLA-B,HLA-DMA,HLA-DMB,HLA-DOB,HLA-DPA1,HLA-DPB1,HLA-DQA1,HLA-DQB1,HLA-DRA,HLA-DRB1,HRAS,IL13RA1,IL2RG,IL4,IL4R,IRF4,JAK1,JAK2,JAK3,NFATC1,NFATC2,NFATC3,NFATC4,NR3C1,PIK3C2G,PTPN6,SHC1,SOCS1,STAT6,TYK2
Jej	IL-6 Signaling	55.4	0.477	NaN	ABCB1,AKT3,CD14,CEBPB,CHUK,CRP,CXCL8,ELK1,ELP1,FOS,GRB2,HRAS,HSPB1,HSPB2,IKBKB,IKBKE,IKBKG,IL18,IL18RAP,IL1A,IL1B,IL1R1,IL1R2,IL1RAP,IL1RL1,IL1RL2,IL1RN,IL33,IL6,IL6R,IL6ST,JAK2,JUN,MAP2K1,MAP2K4,MAP2K6,MAP3K7,MAP4K4,MAPK1,MAPK11,MAPK14,MAPK3,MAPK8,MAPKAPK2,MCL1,NFKB1,NFKB2,NFKBIA,PIK3C2G,RAF1,RELA,RELB,SHC1,SOCS1,SOCS3,STAT3,TNF,TNFAIP6,TNFRSF1B,TRAF2,TRAF6
Jej	IL-7 Signaling Pathway	25.3	0.397	NaN	AKT3,BAD,BAX,BCL2,BCL6,CCND3,FYN,GRB2,IFNG,IL2RG,IL7,IL7R,JAK1,JAK3,JUN,MAPK1,MAPK11,MAPK14,MAPK3,MCL1,MYC,NFATC1,PAX5,PIK3C2G,PTK2,SHC1,SLC2A1,SOCS1,STAT1,STAT5A,STAT5B
Jej	IL-8 Signaling	38.8	0.284	NaN	AKT3,BAX,BCL2,BCL2L1,CCND3,CDC42,CHUK,CR2,CXCL1,CXCL8,CXCR1,CXCR2,CYBB,DEFA1 (includes others),ELP1,FLT1,FOS,GNAQ,GNAS,GNB1,HRAS,ICAM1,IKBKB,IKBKE,IKBKG,IL9,IRAK1,IRAK2,IRAK3,IRAK4,ITGAM,ITGAX,ITGB2,JUN,LIMK1,MAP2K1,MAP2K4,MAP4K4,MAPK1,MAPK3,MAPK8,MMP9,MYL2,NFKB1,NFKBIA,NOX1,PIK3C2G,PRKCA,PRKCB,PRKCD,PTGS2,PTK2,RAC1,RAF1,RELA,RHOA,ROCK2,SRC,TRAF6,VCAM1
Jej	IL-9 Signaling	16	0.486	NaN	BCL3,CISH,IL2RG,IL9,JAK1,JAK3,NFKB1,NFKB2,PIK3C2G,RELA,RELB,SOCS3,STAT1,STAT3,STAT5A,STAT5B,TNF
Jej	ILK Signaling	15.6	0.177	NaN	AKT3,ATF2,CASP3,CDC42,CFL1,CREB1,CTNNB1,FN1,FOS,HIF1A,ITGB1,ITGB2,JUN,LEF1,MAP2K4,MAP2K6,MAPK1,MAPK3,MAPK8,MMP9,MUC1,MYC,MYL2,NFKB1,NFKB2,NOS2,PIK3C2G,PTGS2,PTK2,RAC1,RELA,RELB,RHOA,RPS6KA5,TNF
Jej	Induction of Apoptosis by HIV1	29.8	0.492	NaN	BAX,BCL2,BCL2L1,BID,BIRC2,CASP3,CASP8,CHUK,CXCR4,DAXX,ELP1,FADD,FAS,FASLG,IKBKB,IKBKE,IKBKG,MAP2K4,MAP3K5,MAPK8,NFKB1,NFKB2,NFKBIA,RELA,RELB,RIPK1,TNF,TNFRSF1B,TP53,TRADD,TRAF1,TRAF2
Jej	Inflammasome pathway	11.3	0.55	NaN	CASP1,CASP8,IL18,IL1B,MYD88,NFKB1,NFKB2,NLRP3,NOD2,PYCARD,TLR4
Jej	Inhibition of Angiogenesis by TSP1	16.2	0.5	NaN	AKT3,CASP3,CD36,CD47,FYN,JUN,MAP2K4,MAPK1,MAPK11,MAPK14,MAPK8,MMP9,TGFB1,TGFBR1,TGFBR2,THBS1,TP53
Jej	Inhibition of ARE-Mediated mRNA Degradation Pathway	15	0.193	NaN	AKT3,CD40LG,CD70,FASLG,LTA,LTB,MAP3K7,MAPK1,MAPK11,MAPK14,MAPK3,MAPKAPK2,PSMB10,PSMB5,PSMB7,PSMB8,PSMB9,PSMC2,PSMD7,TNF,TNFRSF1B,TNFSF10,TNFSF11,TNFSF12,TNFSF13,TNFSF13B,TNFSF14,TNFSF15,TNFSF18,TNFSF4,TNFSF8
Jej	Inhibition of Matrix Metalloproteases	0.44	0.0513	NaN	MMP3,MMP9
Jej	iNOS Signaling	38.1	0.702	NaN	CD14,CHUK,FOS,IFNG,IFNGR1,IFNGR2,IKBKB,IKBKE,IKBKG,IRAK1,IRAK2,IRAK3,IRAK4,IRF1,JAK1,JAK2,JAK3,JUN,LY96,MAPK1,MAPK11,MAPK14,MYD88,NFKB1,NFKB2,NFKBIA,NOS2,RELA,RELB,STAT1,TLR4,TRAF6,TYK2
Jej	Insulin Receptor Signaling	4.28	0.107	NaN	AKT3,BAD,FYN,GRB2,HRAS,JAK1,JAK2,MAP2K1,MAPK1,MAPK3,MAPK8,PIK3C2G,RAF1,SHC1,SOCS3
Jej	Insulin Secretion Signaling Pathway	8.39	0.112	NaN	ATF2,CREB1,EIF2A,FYN,GNAQ,GNAS,JAK1,JAK2,JAK3,LCK,MAPK1,MAPK11,MAPK14,MAPK3,PIK3C2G,PLCB1,PRKCA,PRKCB,PRKCD,RPS6KA5,SLC2A1,SRC,STAT1,STAT2,STAT3,STAT4,STAT5A,STAT5B,STAT6,TYK2
Jej	Integrin Signaling	11.6	0.146	NaN	ABL1,AKT3,CDC42,FYN,GRB2,HRAS,ITGA2B,ITGA4,ITGA5,ITGA6,ITGAE,ITGAL,ITGAM,ITGAX,ITGB1,ITGB2,MAP2K1,MAP2K4,MAPK1,MAPK3,MAPK8,MYL2,PDGFB,PIK3C2G,PPP1R12B,PTK2,RAC1,RAF1,RHOA,SHC1,SRC
Jej	Interferon Signaling	28.7	0.694	NaN	BAX,BCL2,IFI35,IFIT1,IFIT3,IFITM1,IFNAR1,IFNAR2,IFNB1,IFNG,IFNGR1,IFNGR2,IRF1,JAK1,JAK2,MX1,OAS1,PSMB8,PTPN2,RELA,SOCS1,STAT1,STAT2,TAP1,TYK2
Jej	Intrinsic Prothrombin Activation Pathway	0.4	0.0476	NaN	F13A1,KNG1
Jej	Iron homeostasis signaling pathway	9.1	0.158	NaN	CD163,HAMP,HFE,HIF1A,IL6,IL6R,JAK1,JAK2,JAK3,MAPK1,MAPK3,PDGFA,PDGFB,PDGFRB,SMAD2,SMAD3,SMAD5,STAT3,STAT5A,STAT5B,TFRC,TYK2
Jej	JAK/STAT Signaling	29.8	0.427	NaN	AKT3,BCL2L1,CDKN1A,CEBPB,CISH,FOS,GNAQ,GRB2,HRAS,IL6,JAK1,JAK2,JAK3,JUN,MAP2K1,MAPK1,MAPK3,NFKB1,NFKB2,PIK3C2G,PTPN6,RAF1,RELA,RELB,SHC1,SOCS1,SOCS3,STAT1,STAT2,STAT3,STAT4,STAT5A,STAT5B,STAT6,TYK2
Jej	Leptin Signaling in Obesity	3.87	0.135	NaN	AKT3,GRB2,JAK2,MAP2K1,MAPK1,MAPK3,PIK3C2G,PLCB1,SOCS3,STAT3
Jej	Leukocyte Extravasation Signaling	19.5	0.202	NaN	ABL1,BTK,CD44,CD99,CDC42,CDH5,CTNNB1,CXCL12,CXCR4,CYBB,ICAM1,ICAM3,ITGA4,ITGAL,ITGAM,ITGB1,ITGB2,MAP2K4,MAPK1,MAPK11,MAPK14,MAPK8,MMP3,MMP9,NCF4,NOX1,PECAM1,PIK3C2G,PRKCA,PRKCB,PRKCD,PTK2,RAC1,RHOA,ROCK2,SELPLG,SRC,THY1,VCAM1
Jej	Leukotriene Biosynthesis	0.432	0.0714	NaN	ALOX5
Jej	Lipid Antigen Presentation by CD1	0	0.024	NaN	B2M,CD1A,CD1B,CD1C,CD1D,CD247,CD3D,CD3E,CD3G,FCER1G
Jej	LPS-stimulated MAPK Signaling	29.1	0.412	NaN	ATF2,CD14,CDC42,CHUK,CREB1,ELK1,ELP1,FOS,HRAS,IKBKB,IKBKE,IKBKG,JUN,MAP2K1,MAP2K4,MAP2K6,MAP3K5,MAP3K7,MAPK1,MAPK11,MAPK14,MAPK3,MAPK8,NFKB1,NFKB2,NFKBIA,PIK3C2G,PRKCA,PRKCB,PRKCD,RAC1,RAF1,RELA,RELB,TLR4
Jej	LPS/IL-1 Mediated Inhibition of RXR Function	7.84	0.112	NaN	ABCB1,ALAS1,APOE,CD14,IL18,IL18RAP,IL1A,IL1B,IL1R1,IL1R2,IL1RAP,IL1RL1,IL1RL2,IL1RN,IL33,IRAK1,JUN,LY96,MAP2K4,MAP3K1,MAP3K7,MAPK8,MYD88,TLR4,TNF,TNFRSF1B,TRAF2,TRAF6
Jej	LXR/RXR Activation	27.3	0.317	NaN	APOE,ARG2,C3,C4A/C4B,C9,CCL2,CCL7,CD14,CD36,CLU,IL18,IL18RAP,IL1A,IL1B,IL1R1,IL1R2,IL1RAP,IL1RL1,IL1RL2,IL1RN,IL33,IL6,IRF3,KNG1,LY96,MMP9,MSR1,NFKB1,NFKB2,NOS2,PTGS2,RELA,RELB,S100A8,TLR3,TLR4,TNF,TNFRSF1B,VTN
Jej	Lymphotoxin Œ≤ Receptor Signaling	28.2	0.527	NaN	AKT3,BCL2L1,BIRC2,CASP3,CHUK,CXCL1,ELP1,IKBKB,IKBKE,IKBKG,LTA,LTB,LTBR,MAPK1,MAPK3,NFKB1,NFKB2,NFKBIA,PIK3C2G,RELA,RELB,TNFSF14,TRAF1,TRAF2,TRAF3,TRAF4,TRAF5,TRAF6,VCAM1
Jej	Macropinocytosis Signaling	10.5	0.237	NaN	CD14,CDC42,CSF1,CSF1R,HRAS,ITGA5,ITGB1,ITGB2,MRC1,PDGFA,PDGFB,PIK3C2G,PRKCA,PRKCB,PRKCD,RAC1,RHOA,SRC
Jej	Maturity Onset Diabetes of Young (MODY) Signaling	0.607	0.0513	NaN	APOE,BLK,NFKB1,NFKB2
Jej	Mechanisms of Viral Exit from Host Cells	0.833	0.0732	NaN	PRKCA,PRKCB,PRKCD
Jej	Melanocyte Development and Pigmentation Signaling	7.25	0.17	NaN	ATF2,BCL2,CREB1,GNAS,GRB2,HRAS,KIT,MAP2K1,MAPK1,MAPK3,PIK3C2G,PTPN6,RAF1,RPS6KA5,SHC1,SRC
Jej	Melanoma Signaling	5.41	0.2	NaN	AKT3,BAD,CDKN1A,HRAS,MAP2K1,MAPK1,MAPK3,PIK3C2G,RAF1,TP53
Jej	Melatonin Signaling	5.49	0.167	NaN	GNAQ,MAP2K1,MAP2K4,MAP2K6,MAPK1,MAPK3,PLCB1,PRKCA,PRKCB,PRKCD,RAF1,RORC
Jej	MIF Regulation of Innate Immunity	22.4	0.523	NaN	CD14,CD74,FOS,JUN,LY96,MAP2K4,MAPK1,MAPK3,MAPK8,MIF,NFKB1,NFKB2,NFKBIA,NOS2,PLA2G2A,PLA2G2E,PLA2G4A,PLA2G6,PTGS2,RELA,RELB,TLR4,TP53
Jej	MIF-mediated Glucocorticoid Regulation	17.2	0.5	NaN	CD14,CD74,LY96,MAPK1,MAPK3,MIF,NFKB1,NFKB2,NFKBIA,NR3C1,PLA2G2A,PLA2G2E,PLA2G4A,PLA2G6,PTGS2,RELA,RELB,TLR4
Jej	Mitochondrial Dysfunction	0.493	0.0409	NaN	APP,BCL2,CASP3,CASP8,MAP2K4,MAPK8,SDHA
Jej	Mitotic Roles of Polo-Like Kinase	0	0.0152	NaN	TGFB1
Jej	Molecular Mechanisms of Cancer	42.9	0.198	NaN	ABL1,AKT3,ATM,BAD,BAX,BCL2,BCL2L1,BCL2L11,BID,BIRC2,CASP10,CASP3,CASP8,CCND3,CDC42,CDKN1A,CTNNB1,DAXX,ELK1,FADD,FAS,FASLG,FOS,FYN,GNAQ,GNAS,GNB1,GRB2,HDAC3,HDAC4,HIF1A,HRAS,ITGA2B,ITGA4,ITGA5,ITGA6,ITGAE,ITGAL,ITGAM,ITGAX,ITGB1,ITGB2,JAK1,JAK2,JAK3,JUN,LEF1,MAP2K1,MAP2K4,MAP2K6,MAP3K5,MAP3K7,MAPK1,MAPK11,MAPK14,MAPK3,MAPK8,MAX,MYC,NFKB1,NFKB2,NFKBIA,NOTCH1,PIK3C2G,PLCB1,PRKCA,PRKCB,PRKCD,PTK2,RAC…
Jej	Mouse Embryonic Stem Cell Pluripotency	14.6	0.24	NaN	AKT3,CTNNB1,GRB2,HRAS,IL6ST,JAK1,JAK2,JAK3,LEF1,LIF,MAP2K1,MAP3K7,MAPK1,MAPK11,MAPK14,MAPK3,MYC,PIK3C2G,RAF1,SMAD5,STAT3,TCF4,TCF7,TP53,TYK2
Jej	MSP-RON Signaling In Cancer Cells Pathway	18	0.232	NaN	AKT3,ATF2,CREB1,CSF2RB,CTNNB1,ETS1,FOS,GRB2,HIF1A,HRAS,ITGA6,ITGB1,JUN,LEF1,MAP2K1,MAPK1,MAPK3,MYC,NFKB1,NFKB2,NFKBIA,PIK3C2G,PLAUR,PTK2,RAF1,RELA,RELB,SMAD2,SRC,STAT3,TCF4,TCF7
Jej	MSP-RON Signaling In Macrophages Pathway	37.1	0.393	NaN	ARG1,ATF2,CHUK,CIITA,CREB1,FOS,GRB2,HLA-DMA,HLA-DMB,HLA-DOB,HLA-DPA1,HLA-DPB1,HLA-DQA1,HLA-DQB1,HLA-DRA,HLA-DRB1,HRAS,IFNG,IFNGR1,IFNGR2,IKBKB,IKBKE,IKBKG,IL10,IL12A,IL12B,ITGAM,ITGB2,JAK2,JUN,MAPK1,MAPK3,NFKB1,NFKB2,NFKBIZ,NOS2,PIK3C2G,PTGS2,RELA,RELB,SOCS1,SOCS3,STAT1,STAT3,TLR4,TNF
Jej	MSP-RON Signaling Pathway	10.5	0.276	NaN	CCL2,CCR2,CSF1,CSF2RB,IFNG,IL12A,IL12B,IL3,ITGAM,ITGB2,JAK2,NOS2,PIK3C2G,TLR2,TLR4,TNF
Jej	mTOR Signaling	1.67	0.0613	NaN	AKT3,CDC42,HIF1A,HRAS,MAPK1,MAPK3,PIK3C2G,PRKCA,PRKCB,PRKCD,RAC1,RHOA,RPS6KA5
Jej	MYC Mediated Apoptosis Signaling	25.1	0.52	NaN	BAX,BCL2,BCL2L1,BCL2L11,BID,CASP2,CASP3,CASP8,CHUK,CRADD,FADD,FAS,FASLG,IKBKB,IKBKE,IKBKG,MAX,MCL1,MYC,NFKB1,NFKB2,TNF,TNFRSF1B,TP53,TRADD,TRAF2
Jej	NAD biosynthesis II (from tryptophan)	0.485	0.0833	NaN	IDO1
Jej	NAD Salvage Pathway II	0.229	0.037	NaN	NT5E
Jej	NAD Signaling Pathway	2.88	0.0861	NaN	AKT3,CD38,CEBPB,HIF1A,NFKB1,NFKB2,NT5E,PDGFB,PIK3C2G,POLR2A,TGFB1,TGFB2,TP53
Jej	Natural Killer Cell Signaling	62.7	0.392	NaN	AKT3,B2M,CD244,CD247,CD48,CDC42,CFL1,FASLG,FCER1G,FCGR2A,FYN,GRB2,HLA-A,HLA-B,HLA-C,HRAS,IFNG,IL12A,IL12B,IL12RB1,IL12RB2,IL15,IL18,IL18R1,IL18RAP,IL2,IL2RB,IRAK4,ITGAL,ITGB1,JAK2,JAK3,KIR2DL4,KIR3DL1,KIR3DL2,KIR3DL3,KLRB1,KLRC1,KLRC2,KLRC3,KLRC4-KLRK1/KLRK1,KLRD1,LAIR1,LCK,LCP2,LILRB1,LIMK1,MAP2K1,MAP3K1,MAP3K5,MAP3K7,MAP3K9,MAPK1,MAPK11,MAPK14,MAPK3,MYD88,NCR1,NFATC1,NFATC2,NFATC3,NFATC4,NFKB1,…
Jej	Necroptosis Signaling Pathway	20	0.229	NaN	BIRC2,CASP1,CASP10,CASP8,CHUK,CYBB,EIF2AK2,FADD,FAS,FASLG,IFNA4,IFNAR1,IFNB1,IKBKB,IKBKG,IRF3,JAK1,MAP3K7,NLRP3,PLA2G2A,PLA2G2E,PLA2G4A,PLA2G6,PYCARD,RIPK1,STAT1,STAT2,TICAM1,TLR3,TLR4,TNF,TNFRSF1B,TNFSF10,TP53,TRADD,TRAF2
Jej	NER (Nucleotide Excision Repair, Enhanced Pathway)	0	0.0291	NaN	ERCC3,HMGN1,POLR2A
Jej	Netrin Signaling	1.07	0.0694	NaN	NFATC1,NFATC2,NFATC3,NFATC4,RAC1
Jej	Neuregulin Signaling	16.2	0.239	NaN	AKT3,AREG,BAD,ELK1,GRB2,HRAS,ITGA2B,ITGA4,ITGA5,ITGA6,ITGAE,ITGAL,ITGAM,ITGAX,ITGB1,ITGB2,MAP2K1,MAPK1,MAPK3,MYC,PRKCA,PRKCB,PRKCD,RAF1,SHC1,SRC,STAT5A,STAT5B
Jej	Neuroinflammation Signaling Pathway	109	0.413	NaN	AGER,AKT3,APP,ATF2,B2M,BCL2,BIRC2,CASP1,CASP3,CASP8,CCL2,CCL3,CCL5,CD40,CD80,CD86,CHUK,CREB1,CRP,CSF1R,CTNNB1,CX3CL1,CX3CR1,CXCL10,CXCL12,CXCL8,CYBB,ELP1,FAS,FASLG,FOS,HLA-A,HLA-B,HLA-C,HLA-DMA,HLA-DMB,HLA-DOB,HLA-DPA1,HLA-DPB1,HLA-DQA1,HLA-DQB1,HLA-DRA,HLA-DRB1,HMGB1,ICAM1,IFNA2,IFNA4,IFNB1,IFNG,IFNGR1,IFNGR2,IKBKB,IKBKE,IKBKG,IL10,IL12A,IL12B,IL18,IL1B,IL1R1,IL4,IL6,IL6R,IRAK1,IRAK2,IRAK3,IRAK4…
Jej	Neuropathic Pain Signaling In Dorsal Horn Neurons	3.36	0.109	NaN	CREB1,ELK1,FOS,MAPK1,MAPK3,PIK3C2G,PLCB1,PRKCA,PRKCB,PRKCD,SRC
Jej	Neuroprotective Role of THOP1 in Alzheimer's Disease	8.87	0.169	NaN	APP,C1R,CFD,CMA1,CREB1,CTSG,DPP4,GZMA,GZMB,GZMK,GZMM,HLA-A,HLA-B,HLA-C,IFNG,KNG1,MASP1,MME,MMP9,TPSAB1/TPSB2
Jej	Neurotrophin/TRK Signaling	9.58	0.224	NaN	ATF2,CDC42,CREB1,FOS,GRB2,HRAS,JUN,MAP2K1,MAP2K4,MAP2K6,MAP3K5,MAPK1,MAPK3,MAPK8,PIK3C2G,RAF1,SHC1
Jej	NF-Œ∫B Activation by Viruses	25.3	0.397	NaN	AKT3,CCR5,CD4,CHUK,CR2,EIF2AK2,ELP1,HRAS,IKBKB,IKBKE,IKBKG,ITGA6,ITGB1,LCK,MAP3K1,MAPK1,MAPK3,NFKB1,NFKB2,NFKBIA,PIK3C2G,PRKCA,PRKCB,PRKCD,RAF1,RELA,RELB,RIPK1,TBP,TNFRSF14,TRAF2
Jej	NF-Œ∫B Signaling	24.5	0.132	NaN	AKT3,BCL10,CASP8,CD247,CD3D,CD3E,CD3G,CD40,CD40LG,CHUK,EIF2AK2,FADD,FCER1G,FLT1,HRAS,IGF2R,IKBKB,IKBKG,IL18,IL1A,IL1B,IL1R1,IL1R2,IL1RN,IL33,IRAK1,IRAK3,IRAK4,LCK,LTA,LTBR,MALT1,MAP2K6,MAP3K1,MAP3K7,MAP4K4,MAPK8,MYD88,NFKB1,NFKB2,NFKBIA,PDGFRB,PIK3C2G,PRKCB,RAF1,RELA,RELB,RIPK1,SIGIRR,TBK1,TGFBR1,TGFBR2,TIRAP,TLR1,TLR2,TLR3,TLR4,TLR5,TLR6,TLR7,TLR8,TLR9,TNF,TNFAIP3,TNFRSF11A,TNFRSF17,TNFRSF1B,TNF…
Jej	NGF Signaling	25.8	0.314	NaN	AKT3,ATF2,BAX,CDC42,CHUK,CREB1,ELK1,GRB2,HRAS,IKBKB,IKBKE,IKBKG,MAP2K1,MAP2K4,MAP3K1,MAP3K5,MAP3K7,MAP3K9,MAPK1,MAPK3,MAPK8,NFKB1,NFKB2,PIK3C2G,PRKCD,RAC1,RAF1,RELA,RELB,RHOA,ROCK2,RPS6KA5,SHC1,SMPD3,TP53,TRAF4,TRAF6
Jej	Nitric Oxide Signaling in the Cardiovascular System	2.76	0.0924	NaN	AKT3,ARG2,FLT1,KNG1,MAP2K1,MAPK1,MAPK3,PIK3C2G,PRKCA,PRKCB,PRKCD
Jej	nNOS Signaling in Neurons	0.71	0.0638	NaN	PRKCA,PRKCB,PRKCD
Jej	Non-Small Cell Lung Cancer Signaling	6.45	0.16	NaN	ABL1,AKT3,BAD,CCND3,GRB2,HDAC3,HDAC4,HRAS,MAP2K1,MAPK1,MAPK3,PIK3C2G,PRKCA,RAF1,TP53
Jej	Notch Signaling	0.455	0.0526	NaN	NOTCH1,NOTCH2
Jej	NRF2-mediated Oxidative Stress Response	7.18	0.11	NaN	FKBP5,FOS,HRAS,JUN,KEAP1,MAF,MAFF,MAFG,MAFK,MAP2K1,MAP2K4,MAP2K6,MAP3K1,MAP3K5,MAP3K7,MAPK1,MAPK14,MAPK3,MAPK8,NFE2L2,PIK3C2G,PRKCA,PRKCB,PRKCD,RAF1,UBB
Jej	Nucleotide Excision Repair Pathway	0.502	0.0571	NaN	ERCC3,POLR2A
Jej	NUR77 Signaling in T Lymphocytes	3.79	0.0645	NaN	B2M,BCL2,CASP3,CD247,CD28,CD3D,CD3E,CD3G,CD80,CD86,FASLG,FCER1G,HLA-A,HLA-B,HLA-C,HLA-DMA,HLA-DMB,HLA-DOB,HLA-DPA1,HLA-DPB1,HLA-DQA1,HLA-DQB1,HLA-DRA,HLA-DRB1,MAP2K1,MAPK1,MAPK3,MEF2D,NFATC1,PRKCA,PRKCB,PRKCD,TNFSF10
Jej	Œ±-Adrenergic Signaling	3.18	0.104	NaN	GNAQ,GNAS,GNB1,HRAS,MAP2K1,MAPK1,MAPK3,PRKCA,PRKCB,PRKCD,RAF1
Jej	Oncostatin M Signaling	16.8	0.442	NaN	ELK1,GRB2,HRAS,IL6ST,JAK1,JAK2,JAK3,MAP2K1,MAPK1,MAPK3,MMP3,PLAU,RAF1,SHC1,STAT1,STAT3,STAT5A,STAT5B,TYK2
Jej	Opioid Signaling Pathway	11.9	0.13	NaN	AKT3,ATF2,BAD,BLK,CDC42,CREB1,CTNNB1,ELK1,FOS,FYN,GNAQ,GNAS,GNB1,HRAS,LCK,LEF1,MAP2K1,MAP2K4,MAP2K6,MAPK1,MAPK3,MYC,NFKB1,NFKB2,NFKBIA,PIK3C2G,PLCB1,PRKCA,PRKCB,PRKCD,RAC1,RAF1,RPS6KA5,SRC,TCF4,TCF7
Jej	Osteoarthritis Pathway	42.4	0.282	NaN	AGER,ATF2,CASP1,CASP10,CASP2,CASP3,CASP8,CEBPB,CHUK,CREB1,CTNNB1,CXCL8,CXCR2,FADD,FN1,HDAC3,HDAC4,HIF1A,HMGB1,IL18RAP,IL1B,IL1R1,IL1R2,IL1RAP,IL1RL1,IL1RL2,ITGA2B,ITGA4,ITGA5,ITGA6,ITGAE,ITGAL,ITGAM,ITGAX,ITGB1,ITGB2,ITLN1,LEF1,MEF2C,MMP3,MMP9,NFKB1,NFKB2,NOS2,NOTCH1,PPARG,PTGS2,RAC1,RELA,RELB,S100A8,S100A9,SMAD2,SMAD3,SMAD5,SMAD7,SPP1,TCF4,TCF7,TGFB1,TGFBR1,TGFBR2,TLR2,TLR4,TNF,TNFRSF1B
Jej	Ovarian Cancer Signaling	7.34	0.133	NaN	ABL1,AKT3,BCL2,CD44,CTNNB1,HDAC3,HDAC4,HRAS,LEF1,MAP2K1,MAPK1,MAPK3,MMP9,PIK3C2G,PTGS1,PTGS2,RAF1,SRC,TCF4,TCF7,TP53
Jej	OX40 Signaling Pathway	5.11	0.0731	NaN	B2M,BCL2,BCL2L1,CD247,CD3D,CD3E,CD3G,CD4,FCER1G,HLA-A,HLA-B,HLA-C,HLA-DMA,HLA-DMB,HLA-DOB,HLA-DPA1,HLA-DPB1,HLA-DQA1,HLA-DQB1,HLA-DRA,HLA-DRB1,IL2,JUN,MAP2K4,MAPK8,NFKB1,NFKB2,NFKBIA,RELA,RELB,TNFRSF4,TNFSF4,TRAF2,TRAF3,TRAF5
Jej	Oxidative Phosphorylation	0	0.00909	NaN	SDHA
Jej	P2Y Purigenic Receptor Signaling Pathway	10.6	0.178	NaN	AKT3,ATF2,CREB1,FOS,GNAQ,GNB1,HRAS,ITGA2B,JUN,MAP2K1,MAPK1,MAPK3,MYC,NFKB1,NFKB2,PIK3C2G,PLCB1,PRKCA,PRKCB,PRKCD,RAF1,RELA,RELB
Jej	p38 MAPK Signaling	53.7	0.492	NaN	ATF2,CREB1,DAXX,DDIT3,ELK1,FADD,FAS,FASLG,HMGN1,HSPB1,HSPB2,IL18,IL18RAP,IL1A,IL1B,IL1R1,IL1R2,IL1RAP,IL1RL1,IL1RL2,IL1RN,IL33,IRAK1,IRAK2,IRAK3,IRAK4,MAP2K4,MAP2K6,MAP3K5,MAP3K7,MAP4K1,MAPK11,MAPK14,MAPKAPK2,MAPKAPK5,MAX,MEF2A,MEF2C,MEF2D,MKNK1,MYC,PLA2G2A,PLA2G2E,PLA2G4A,PLA2G6,RPS6KA5,STAT1,TGFB1,TGFB2,TGFB3,TGFBR1,TGFBR2,TNF,TNFRSF1B,TP53,TRADD,TRAF2,TRAF6
Jej	p53 Signaling	6.99	0.163	NaN	AKT3,ATM,BAX,BCL2,BCL2L1,CDKN1A,CTNNB1,FAS,HIF1A,JUN,MAPK14,MAPK8,PIK3C2G,PML,THBS1,TP53
Jej	p70S6K Signaling	12.9	0.197	NaN	AKT3,BAD,BCAP31,BTK,CD19,CD79A,CD79B,GNAQ,GRB2,HRAS,IL2RG,IL4,IL4R,JAK1,MAP2K1,MAPK1,MAPK3,PIK3C2G,PLCB1,PRKCA,PRKCB,PRKCD,RAF1,SHC1,SRC,SYK
Jej	PAK Signaling	19.1	0.263	NaN	CASP3,CDC42,CFL1,GRB2,HRAS,ITGA2B,ITGA4,ITGA5,ITGA6,ITGAE,ITGAL,ITGAM,ITGAX,ITGB1,ITGB2,LIMK1,MAP2K1,MAP2K4,MAPK1,MAPK3,MAPK8,MYL2,PDGFA,PDGFB,PDGFRB,PIK3C2G,PTK2,RAC1,RAF1,SHC1,TNF
Jej	Pancreatic Adenocarcinoma Signaling	28	0.317	NaN	ABL1,AKT3,BAD,BCL2,BCL2L1,CDC42,CDKN1A,ELK1,GRB2,HDAC3,HDAC4,JAK1,JAK2,JAK3,MAP2K1,MAP2K4,MAPK1,MAPK3,MAPK8,MMP9,NFKB1,NFKB2,NOTCH1,PIK3C2G,PTGS2,RAC1,RAF1,RELA,RELB,SMAD2,SMAD3,STAT1,STAT3,TGFB1,TGFB2,TGFB3,TGFBR1,TGFBR2,TP53,TYK2
Jej	Parkinson's Signaling	3.94	0.312	NaN	CASP3,MAPK1,MAPK11,MAPK14,MAPK8
Jej	Pathogenesis of Multiple Sclerosis	13.4	1	NaN	CCL3,CCL4,CCL5,CCR1,CCR5,CXCL10,CXCL11,CXCL9,CXCR3
Jej	Paxillin Signaling	11.3	0.204	NaN	CDC42,GRB2,HRAS,ITGA2B,ITGA4,ITGA5,ITGA6,ITGAE,ITGAL,ITGAM,ITGAX,ITGB1,ITGB2,MAP2K4,MAPK1,MAPK11,MAPK14,MAPK8,PIK3C2G,PTK2,RAC1,SRC
Jej	PCP (Planar Cell Polarity) Pathway	2.49	0.117	NaN	ATF2,JUN,MAP2K4,MAPK8,RAC1,RHOA,ROCK2
Jej	PD-1, PD-L1 cancer immunotherapy pathway	45.1	0.472	NaN	AKT3,B2M,BCL2L1,CD247,CD274,CD28,CD80,ELK1,FOXP3,HLA-A,HLA-B,HLA-C,HLA-DMA,HLA-DMB,HLA-DOB,HLA-DPA1,HLA-DPB1,HLA-DQA1,HLA-DQB1,HLA-DRA,HLA-DRB1,IFNG,IFNGR1,IFNGR2,IL12A,IL12B,IL2,IL2RA,IL2RB,IL2RG,IL4,JAK1,JAK2,JAK3,LCK,LCP2,MR1,PDCD1,PDCD1LG2,PIK3C2G,SMAD3,STAT5A,STAT5B,TGFB1,TGFB2,TGFB3,TNF,TNFRSF1B,TYK2,ZAP70
Jej	PDGF Signaling	21.3	0.337	NaN	ABL1,EIF2AK2,ELK1,FOS,GRB2,HRAS,JAK1,JAK2,JAK3,JUN,MAP2K1,MAP2K4,MAP3K1,MAPK1,MAPK3,MAPK8,MYC,PDGFA,PDGFB,PDGFRB,PIK3C2G,PRKCA,PRKCB,RAF1,SHC1,SRC,STAT1,STAT3,TYK2
Jej	PEDF Signaling	24.1	0.369	NaN	AKT3,BCL2,BCL2L1,CASP8,CHUK,ELK1,FAS,FASLG,HRAS,IKBKB,IKBKE,IKBKG,MAPK1,MAPK11,MAPK14,MAPK3,NFKB1,NFKB2,NFKBIA,PIK3C2G,PPARG,RAC1,RAF1,RELA,RELB,RHOA,ROCK2,TCF4,TCF7,TP53,ZEB1
Jej	Pentose Phosphate Pathway	0.551	0.1	NaN	G6PD
Jej	Pentose Phosphate Pathway (Oxidative Branch)	0.907	0.25	NaN	G6PD
Jej	PFKFB4 Signaling Pathway	9.93	0.304	NaN	ATF2,CREB1,GNAS,GPI,MAP2K1,MAP2K4,MAP2K6,MAPK1,MAPK3,RPS6KA5,TGFB1,TGFB2,TGFB3,TP53
Jej	Phagosome Formation	41.9	0.155	NaN	ACKR4,ADGRE5,AKT3,BCL10,C3,C3AR1,CARD9,CCR1,CCR10,CCR2,CCR3,CCR4,CCR5,CCR6,CCR7,CCR8,CCRL2,CD14,CD209,CD36,CDC42,CFL1,CLEC4E,CLEC7A,CMKLR1,CR1,CR2,CX3CR1,CXCR1,CXCR6,CYSLTR1,CYSLTR2,EDNRB,FCAR,FCER1A,FCER1G,FCGR1A,FCGR2A,FCGR2B,FN1,FPR2,FYN,GPR183,GRB2,HRAS,ITGA2B,ITGA4,ITGA5,ITGA6,ITGAE,ITGAL,ITGAM,ITGAX,ITGB1,ITGB2,LCK,LIMK1,LTB4R,LTB4R2,MALT1,MAP2K1,MAP2K4,MAP2K6,MAPK1,MAPK3,MARCO,MRC1,MSR1,MY…
Jej	Phagosome Maturation	3.66	0.0943	NaN	B2M,CTSC,CTSG,CTSS,CYBB,HLA-A,HLA-B,HLA-C,HLA-DRA,HLA-DRB1,MR1,NOX1,RAC1,TAP1,TUBB
Jej	Phospholipase C Signaling	14.3	0.0964	NaN	ATF2,BLNK,BTK,CD247,CD3D,CD3E,CD3G,CD79A,CD79B,CDC42,CREB1,FCER1G,FCGR2A,FCGR2B,FYN,GNAQ,GNAS,GNB1,GRB2,HDAC3,HDAC4,HRAS,ITGA2B,ITGA4,ITGA5,ITGA6,ITGAE,ITGAL,ITGAM,ITGAX,ITGB1,ITGB2,LCK,LCP2,MAP2K1,MAPK1,MAPK3,MEF2A,MEF2C,MEF2D,MYL2,NFATC1,NFATC2,NFATC3,NFATC4,NFKB1,NFKB2,PLA2G2A,PLA2G2E,PLA2G4A,PLA2G6,PLCB1,PPP1R12B,PRKCA,PRKCB,PRKCD,RAC1,RAF1,RELA,RELB,RHOA,SHC1,SRC,SYK,ZAP70
Jej	Phospholipases	1.7	0.0909	NaN	PLA2G2A,PLA2G2E,PLA2G4A,PLA2G6,PLAAT4,PLCB1
Jej	Phototransduction Pathway	0.278	0.037	NaN	GNB1,GNGT1
Jej	PI3K Signaling in B Lymphocytes	33.7	0.329	NaN	ABL1,AKT3,ATF2,BCL10,BLK,BLNK,BTK,C3,CD19,CD40,CD79A,CD79B,CD81,CHUK,CR2,CREB1,ELK1,FCGR2B,FOS,FYN,HRAS,IKBKB,IKBKE,IKBKG,IL4,IL4R,JUN,MALT1,MAP2K1,MAPK1,MAPK3,NFATC1,NFATC2,NFATC3,NFATC4,NFKB1,NFKB2,NFKBIA,PLCB1,PRKCB,PTPRC,RAC1,RAF1,RELA,RELB,SYK,TLR4
Jej	PI3K/AKT Signaling	49.9	0.342	NaN	AKT3,BAD,BCL2,BCL2L1,CDKN1A,CHUK,CSF2RB,CTNNB1,CXCR1,CXCR2,ELP1,GRB2,HRAS,IFNAR1,IKBKB,IKBKE,IKBKG,IL10RA,IL10RB,IL11RA,IL12RB1,IL12RB2,IL13RA1,IL17RA,IL18R1,IL18RAP,IL1R1,IL1R2,IL1RL1,IL1RL2,IL21R,IL22RA2,IL2RA,IL2RB,IL2RG,IL4R,IL5RA,IL6R,IL6ST,IL7R,ITGA2B,ITGA4,ITGA5,ITGA6,ITGAE,ITGAL,ITGAM,ITGAX,ITGB1,ITGB2,JAK1,JAK2,JAK3,MAP2K1,MAP3K5,MAPK1,MAPK3,MCL1,NFKB1,NFKB2,NFKBIA,PTGS2,RAF1,RELA,RELB,S…
Jej	PKCŒ∏ Signaling in T Lymphocytes	12	0.0968	NaN	BCL10,CD247,CD28,CD3D,CD3E,CD3G,CD4,CD80,CD86,CHUK,FCER1G,FOS,FYN,GRB2,HLA-A,HLA-B,HLA-DMA,HLA-DMB,HLA-DOB,HLA-DPA1,HLA-DPB1,HLA-DQA1,HLA-DQB1,HLA-DRA,HLA-DRB1,HRAS,IKBKB,IKBKE,IKBKG,IL2,JUN,LCK,LCP2,MALT1,MAP2K4,MAP3K1,MAP3K5,MAP3K7,MAP3K9,MAPK1,MAPK3,MAPK8,NFATC1,NFATC2,NFATC3,NFATC4,NFKB1,NFKB2,NFKBIA,PIK3C2G,RAC1,RELA,RELB,ZAP70
Jej	Polyamine Regulation in Colon Cancer	7.11	0.21	NaN	CTNNB1,MAX,MYC,OAZ1,PPARG,PSMB10,PSMB5,PSMB7,PSMB8,PSMB9,PSMC2,PSMD7,TCF4
Jej	PPAR Signaling	35.2	0.402	NaN	CHUK,ELP1,FOS,GRB2,HRAS,IKBKB,IKBKE,IKBKG,IL18,IL18RAP,IL1A,IL1B,IL1R1,IL1R2,IL1RAP,IL1RL1,IL1RL2,IL1RN,IL33,JUN,MAP2K1,MAP3K7,MAP4K4,MAPK1,MAPK3,NFKB1,NFKB2,NFKBIA,PDGFA,PDGFB,PDGFRB,PPARG,PTGS2,RAF1,RELA,RELB,SHC1,STAT5A,STAT5B,TNF,TNFRSF1B,TRAF2,TRAF6
Jej	PPARŒ±/RXRŒ± Activation	30.2	0.259	NaN	BCL3,CD36,CHUK,ELP1,GNAQ,GNAS,GRB2,HRAS,IKBKB,IKBKE,IKBKG,IL18RAP,IL1B,IL1R1,IL1R2,IL1RAP,IL1RL1,IL1RL2,IL6,JAK2,JUN,MAP2K1,MAP2K4,MAP2K6,MAP3K7,MAP4K4,MAPK1,MAPK14,MAPK3,MAPK8,MEF2C,NFKB1,NFKB2,NFKBIA,PLCB1,PRKCA,PRKCB,RAF1,RELA,RELB,SHC1,SMAD2,SMAD3,STAT5B,TGFB1,TGFB2,TGFB3,TGFBR1,TGFBR2,TRAF6
Jej	Primary Immunodeficiency Signaling	26.7	0.509	NaN	ADA,AICDA,AIRE,BLNK,BTK,CD19,CD3D,CD3E,CD4,CD40,CD40LG,CD79A,CD8A,CIITA,ICOS,IKBKG,IL2RG,IL7R,JAK3,LCK,PTPRC,RAG1,RAG2,TAP1,TAP2,TNFRSF13B,TNFRSF13C,ZAP70
Jej	Production of Nitric Oxide and Reactive Oxygen Species in Macrophages	35.9	0.288	NaN	AKT3,APOE,ARG2,CDC42,CHUK,CLU,CYBB,ELP1,FOS,IFNG,IFNGR1,IFNGR2,IKBKB,IKBKE,IKBKG,IL4,IRF1,IRF8,JAK1,JAK2,JAK3,JUN,MAP2K1,MAP2K4,MAP3K1,MAP3K5,MAP3K7,MAP3K9,MAPK1,MAPK11,MAPK14,MAPK3,MAPK8,NCF4,NFKB1,NFKB2,NFKBIA,NOS2,PIK3C2G,PRKCA,PRKCB,PRKCD,PTPN6,RAC1,RELA,RELB,RHOA,S100A8,SIRPA,STAT1,TLR2,TLR4,TNF,TNFRSF1B,TYK2
Jej	Prolactin Signaling	17.8	0.302	NaN	CEBPB,FOS,FYN,GRB2,HRAS,IRF1,JAK2,JUN,MAP2K1,MAPK1,MAPK3,MYC,NR3C1,PIK3C2G,PRKCA,PRKCB,PRKCD,RAF1,SHC1,SOCS1,SOCS3,STAT1,STAT3,STAT5A,STAT5B,TCF7
Jej	Prostanoid Biosynthesis	1.4	0.2	NaN	PTGS1,PTGS2
Jej	Prostate Cancer Signaling	13.8	0.223	NaN	ABL1,AKT3,ATF2,BAD,BCL2,CDKN1A,CHUK,CREB1,CTNNB1,GRB2,HDAC3,HDAC4,HRAS,LEF1,MAP2K1,MAPK1,MAPK3,NFKB1,NFKB2,NFKBIA,PIK3C2G,RAF1,RELA,RELB,TP53
Jej	Protein Kinase A Signaling	14.1	0.119	NaN	ATF2,BAD,CHUK,CREB1,CTNNB1,DUSP4,EBI3,ELK1,GNAQ,GNAS,GNB1,LEF1,MAP2K1,MAP3K1,MAPK1,MAPK3,MYL2,NFATC1,NFATC2,NFATC3,NFATC4,NFKB1,NFKB2,NFKBIA,PLCB1,PRKCA,PRKCB,PRKCD,PTGS2,PTK2,PTPN2,PTPN22,PTPN6,PTPRC,RAF1,RELA,RELB,RHOA,ROCK2,SIRPA,SMAD3,TCF4,TCF7,TGFB1,TGFB2,TGFB3,TGFBR1,TGFBR2
Jej	Protein Ubiquitination Pathway	3.99	0.08	NaN	B2M,BIRC2,HLA-A,HLA-B,HLA-C,HSPB1,HSPB2,IFNG,MR1,PSMB10,PSMB5,PSMB7,PSMB8,PSMB9,PSMC2,PSMD7,TAP1,TAP2,TRAF6,UBB,UBE2L3,USP9Y
Jej	PTEN Signaling	28	0.287	NaN	AKT3,BAD,BCL2,BCL2L1,BCL2L11,CASP3,CDC42,CDKN1A,CHUK,ELP1,FASLG,FLT1,GRB2,HRAS,IGF2R,IKBKB,IKBKE,IKBKG,ITGA2B,ITGA4,ITGA5,ITGA6,ITGAE,ITGAL,ITGAM,ITGAX,ITGB1,ITGB2,MAP2K1,MAPK1,MAPK3,NFKB1,NFKB2,PDGFRB,PTK2,RAC1,RAF1,RELA,RELB,SHC1,TGFBR1,TGFBR2,TNFRSF11A
Jej	Purine Nucleotides Degradation II (Aerobic)	0.903	0.105	NaN	ADA,NT5E
Jej	Purine Ribonucleosides Degradation to Ribose-1-phosphate	0.635	0.125	NaN	ADA
Jej	PXR/RXR Activation	2.3	0.108	NaN	ABCB1,AKT3,ALAS1,IL6,NR3C1,RELA,TNF
Jej	Pyridoxal 5'-phosphate Salvage Pathway	5.08	0.167	NaN	EIF2AK2,IRAK1,LIMK1,MAP2K1,MAP2K4,MAP2K6,MAP3K9,MAPK1,MAPK3,MAPK8,PRKCD
Jej	Pyrimidine Ribonucleotides De Novo Biosynthesis	0	0.0278	NaN	ENTPD1
Jej	Pyrimidine Ribonucleotides Interconversion	0	0.0294	NaN	ENTPD1
Jej	RAC Signaling	20	0.246	NaN	CD44,CDC42,CFL1,CYBB,ELK1,HRAS,ITGA2B,ITGA4,ITGA5,ITGA6,ITGAE,ITGAL,ITGAM,ITGAX,ITGB1,ITGB2,JUN,LIMK1,MAP2K1,MAP2K4,MAP3K1,MAPK1,MAPK3,MAPK8,NFKB1,NFKB2,NOX1,PIK3C2G,PTK2,RAC1,RAF1,RELA,RELB,RHOA
Jej	RANK Signaling in Osteoclasts	30.5	0.407	NaN	AKT3,BIRC2,CHUK,ELK1,ELP1,FOS,IKBKB,IKBKE,IKBKG,JUN,MAP2K1,MAP2K4,MAP2K6,MAP3K1,MAP3K5,MAP3K7,MAP3K9,MAPK1,MAPK11,MAPK14,MAPK3,MAPK8,NFATC1,NFATC2,NFKB1,NFKB2,NFKBIA,PIK3C2G,RAF1,RELA,RELB,SRC,TNFRSF11A,TNFSF11,TRAF2,TRAF5,TRAF6
Jej	RAR Activation	15.8	0.179	NaN	AKT3,CSF2RB,ERCC3,FOS,JAK2,JUN,MAP2K1,MAP2K4,MAP3K1,MAP3K5,MAPK1,MAPK11,MAPK14,MAPK8,MAPKAPK2,NFKB1,NFKB2,PML,PRKCA,PRKCB,PRKCD,RAC1,RELA,RELB,SMAD2,SMAD3,SMAD5,SMAD7,SRC,STAT5A,STAT5B,TGFB1,TGFB2,TGFB3,ZBTB16
Jej	Reelin Signaling in Neurons	10.8	0.183	NaN	AKT3,APOE,APP,BLK,CDC42,CFL1,FYN,ITGA5,ITGB1,LCK,LIMK1,MAP2K1,MAP2K4,MAP2K6,MAP3K9,MAP4K1,MAPK1,MAPK3,MAPK8,PIK3C2G,RAC1,RHOA,SRC
Jej	Regulation of Actin-based Motility by Rho	6.68	0.147	NaN	CDC42,CFL1,ITGA2B,ITGA4,ITGA5,ITGA6,ITGAE,ITGAL,ITGAM,ITGAX,ITGB1,ITGB2,LIMK1,MYL2,PPP1R12B,RAC1,RHOA
Jej	Regulation of Cellular Mechanics by Calpain Protease	8.45	0.191	NaN	CCND3,GRB2,HRAS,ITGA2B,ITGA4,ITGA5,ITGA6,ITGAE,ITGAL,ITGAM,ITGAX,ITGB1,ITGB2,MAPK1,MAPK3,PTK2,SRC
Jej	Regulation of eIF4 and p70S6K Signaling	7.69	0.128	NaN	AKT3,EIF2A,GRB2,HRAS,ITGA2B,ITGA4,ITGA5,ITGA6,ITGAE,ITGAL,ITGAM,ITGAX,ITGB1,ITGB2,MAP2K1,MAPK1,MAPK11,MAPK14,MAPK3,MKNK1,PIK3C2G,RAF1,SHC1
Jej	Regulation of IL-2 Expression in Activated and Anergic T Lymphocytes	11.3	0.102	NaN	BCL10,CD247,CD28,CD3D,CD3E,CD3G,CD80,CHUK,ELK1,ELP1,FCER1G,FOS,FYN,GRB2,HRAS,IKBKB,IKBKE,IKBKG,IL2,JUN,LCK,MALT1,MAP2K1,MAP2K4,MAP3K1,MAPK1,MAPK3,MAPK8,NFATC1,NFATC2,NFATC3,NFATC4,NFKB1,NFKB2,NFKBIA,RAC1,RAF1,RELA,RELB,SMAD2,SMAD3,TGFB1,TGFB2,TGFB3,TGFBR1,TGFBR2,ZAP70
Jej	Regulation Of The Epithelial Mesenchymal Transition By Growth Factors Pathway	49.9	0.349	NaN	AKT3,CD40LG,CD70,CDC42,CHUK,EGR1,ETS1,FASLG,FOS,GRB2,HRAS,IKBKB,IKBKE,IKBKG,IL6,IL6R,JAK1,JAK2,JAK3,JUN,LTA,LTB,MAP2K1,MAP2K4,MAP2K6,MAP3K1,MAP3K7,MAPK1,MAPK11,MAPK14,MAPK3,MAPK8,MMP9,NFKB1,NFKB2,PDGFA,PDGFB,PDGFRB,PIK3C2G,RAC1,RAF1,RELA,RELB,RHOA,SHC1,SMAD2,SMAD3,STAT3,TGFB1,TGFB2,TGFB3,TGFBR1,TGFBR2,TNF,TNFRSF1B,TNFSF10,TNFSF11,TNFSF12,TNFSF13,TNFSF13B,TNFSF14,TNFSF15,TNFSF18,TNFSF4,TNFSF8,TYK2…
Jej	Regulation Of The Epithelial Mesenchymal Transition In Development Pathway	3.29	0.115	NaN	CTNNB1,HIF1A,LEF1,NFKB1,NFKB2,NOTCH1,RELA,RELB,TCF4,TCF7
Jej	Regulation of the Epithelial-Mesenchymal Transition Pathway	20.2	0.205	NaN	AKT3,CTNNB1,EGR1,ETS1,GRB2,HIF1A,HRAS,JAK1,JAK2,JAK3,LEF1,MAP2K1,MAP2K4,MAP2K6,MAPK1,MAPK3,MMP9,NFKB1,NFKB2,NOTCH1,NOTCH2,PDGFRB,PIK3C2G,RAF1,RELA,RELB,RHOA,SMAD2,SMAD3,STAT3,TCF4,TCF7,TGFB1,TGFB2,TGFB3,TGFBR1,TGFBR2,TWIST2,TYK2,ZEB1
Jej	Relaxin Signaling	6.23	0.124	NaN	AKT3,CREB1,ELK1,FOS,GNAQ,GNAS,GNB1,JUN,MAP2K1,MAPK1,MAPK3,MMP9,NFKB1,NFKB2,NFKBIA,NOS2,PIK3C2G,RELA,RELB
Jej	Remodeling of Epithelial Adherens Junctions	0.42	0.0441	NaN	CTNNB1,SRC,TUBB
Jej	Renal Cell Carcinoma Signaling	10.1	0.225	NaN	AKT3,CDC42,ETS1,FOS,GRB2,HIF1A,HRAS,JUN,MAP2K1,MAPK1,MAPK3,PDGFB,PIK3C2G,RAC1,RAF1,SLC2A1,TGFB1,UBB
Jej	Renin-Angiotensin Signaling	24.3	0.3	NaN	ATF2,CCL2,CCL5,ELK1,FOS,GNAQ,GRB2,HRAS,JAK2,JUN,MAP2K1,MAP2K4,MAP3K1,MAPK1,MAPK11,MAPK14,MAPK3,MAPK8,NFKB1,NFKB2,NOX1,PIK3C2G,PRKCA,PRKCB,PRKCD,PTGER2,PTK2,PTPN6,RAC1,RAF1,RELA,RELB,SHC1,STAT1,STAT3,TNF
Jej	Retinoic acid Mediated Apoptosis Signaling	5.5	0.183	NaN	BID,CASP3,CASP8,FADD,IFNA2,IFNA4,IFNAR1,IFNB1,IFNG,IRF1,TNFSF10
Jej	RHOA Signaling	1.31	0.0645	NaN	CFL1,LIMK1,MYL2,PPP1R12B,PTK2,RAPGEF2,RHOA,ROCK2
Jej	RHOGDI Signaling	8.05	0.121	NaN	ARHGDIB,CD44,CDC42,CDH5,CFL1,GNAQ,GNAS,GNB1,ITGA2B,ITGA4,ITGA5,ITGA6,ITGAE,ITGAL,ITGAM,ITGAX,ITGB1,ITGB2,LIMK1,MYL2,PPP1R12B,PRKCA,RAC1,RHOA,ROCK2,SRC
Jej	Role of BRCA1 in DNA Damage Response	0.924	0.0625	NaN	ATM,CDKN1A,IFNG,STAT1,TP53
Jej	Role of CHK Proteins in Cell Cycle Checkpoint Control	0.55	0.0526	NaN	ATM,CDKN1A,TP53
Jej	Role of Cytokines in Mediating Communication between Immune Cells	35	0.611	NaN	CSF2,CSF3,CXCL8,IFNA2,IFNA4,IFNB1,IFNG,IFNL1,IL10,IL12A,IL12B,IL13,IL15,IL17A,IL17F,IL18,IL1A,IL1B,IL1RN,IL2,IL20,IL21,IL22,IL23A,IL26,IL27,IL3,IL33,IL4,IL5,IL6,TGFB1,TNF
Jej	Role of Hypercytokinemia/hyperchemokinemia in the Pathogenesis of Influenza	63.3	0.663	NaN	AREG,CASP1,CCL2,CCL3,CCL4,CCL5,CXCL10,CXCL3,CXCL8,DDX58,EIF2AK2,IFIT2,IFIT3,IFNA2,IFNA4,IFNAR1,IFNAR2,IFNB1,IFNG,IFNL1,IFNL2,IFNL3,IL10,IL12A,IL12B,IL13,IL17A,IL18,IL1A,IL1B,IL1RN,IL33,IL5,IL6,IRF3,IRF7,ISG20,JAK1,MX1,MYD88,NFKB1,NFKB2,NLRP3,OAS1,OAS2,OAS3,PYCARD,S1PR1,STAT1,STAT2,TICAM1,TLR3,TLR4,TLR7,TLR9,TNF,TYK2
Jej	Role of IL-17A in Arthritis	27.6	0.509	NaN	ATF2,CCL2,CCL20,CCL5,CCL7,CXCL1,CXCL3,CXCL5,CXCL6,CXCL8,IL17A,IL17RA,MAP2K1,MAP2K4,MAP2K6,MAPK1,MAPK11,MAPK14,MAPK3,MAPK8,MAPKAPK2,NFKB1,NFKB2,NFKBIA,NOS2,PIK3C2G,PTGS2,RELA,RELB
Jej	Role of IL-17A in Psoriasis	13.9	0.786	NaN	CCL20,CXCL1,CXCL3,CXCL5,CXCL6,CXCL8,DEFB4A/DEFB4B,IL17A,IL17RA,S100A8,S100A9
Jej	Role of IL-17F in Allergic Inflammatory Airway Diseases	26.8	0.578	NaN	ATF2,CCL2,CCL4,CCL7,CREB1,CSF2,CXCL1,CXCL10,CXCL5,CXCL6,CXCL8,IL11,IL17F,IL17RA,IL1B,IL6,MAP2K1,MAPK1,MAPK3,NFKB1,NFKB2,RAF1,RELA,RELB,RPS6KA5,TRAF6
Jej	Role of JAK family kinases in IL-6-type Cytokine Signaling	21.3	0.72	NaN	IL6,IL6R,IL6ST,JAK1,JAK2,MAP2K4,MAPK1,MAPK11,MAPK14,MAPK3,MAPK8,SOCS1,SOCS3,STAT1,STAT3,STAT5A,STAT5B,TYK2
Jej	Role of JAK1 and JAK3 in Œ≥c Cytokine Signaling	27.3	0.449	NaN	BLNK,GRB2,HRAS,IL15,IL2,IL21,IL21R,IL2RA,IL2RB,IL2RG,IL4,IL4R,IL7,IL7R,IL9,JAK1,JAK2,JAK3,MAPK1,MAPK3,PIK3C2G,SHC1,SOCS1,SOCS3,STAT1,STAT3,STAT5A,STAT5B,STAT6,SYK,TSLP
Jej	Role of JAK1, JAK2 and TYK2 in Interferon Signaling	24.6	0.769	NaN	IFNAR1,IFNAR2,IFNB1,IFNG,IFNGR1,IFNGR2,JAK1,JAK2,NFKB1,NFKB2,PTPN2,PTPN6,RAF1,RELA,RELB,SOCS1,STAT1,STAT2,STAT3,TYK2
Jej	Role of JAK2 in Hormone-like Cytokine Signaling	9.45	0.353	NaN	JAK1,JAK2,PTPN6,SHC1,SIRPA,SOCS1,SOCS3,STAT1,STAT3,STAT5A,STAT5B,TYK2
Jej	Role of Lipids/Lipid Rafts in the Pathogenesis of Influenza	3.13	0.217	NaN	IFNA2,IFNA4,IFNAR1,IFNB1,IFNG
Jej	Role of Macrophages, Fibroblasts and Endothelial Cells in Rheumatoid Arthritis	87.2	0.354	NaN	AKT3,ATF2,C5,CCL2,CCL5,CEBPB,CHUK,CREB1,CSF1,CSF2,CTNNB1,CXCL12,CXCL8,ELP1,FCGR1A,FN1,FOS,GNAQ,HRAS,ICAM1,IKBKB,IKBKE,IKBKG,IL10,IL15,IL16,IL17A,IL17RA,IL18,IL18R1,IL18RAP,IL1A,IL1B,IL1R1,IL1R2,IL1RAP,IL1RL1,IL1RL2,IL1RN,IL33,IL6,IL6R,IL6ST,IL7,IRAK1,IRAK2,IRAK3,IRAK4,JAK2,JUN,LEF1,LTA,LTB,LTBR,MAP2K1,MAP2K4,MAP2K6,MAP3K7,MAPK1,MAPK14,MAPK3,MAPKAPK2,MIF,MMP3,MYC,MYD88,NFATC1,NFATC2,NFATC3,NFATC4,…
Jej	Role of MAPK Signaling in Inhibiting the Pathogenesis of Influenza	31.2	0.461	NaN	ATF2,BAX,CASP3,CCL2,CCL5,CXCL10,CXCL8,EIF2AK2,IFNB1,IFNG,IL1B,IL6,JUN,MAP2K1,MAP2K4,MAP2K6,MAP3K5,MAPK1,MAPK11,MAPK14,MAPK3,MAPK8,MYD88,NFKB1,NFKB2,NFKBIA,PLA2G2A,PLA2G2E,PLA2G4A,PLA2G6,PLAAT4,PTGS2,RAF1,TLR4,TNF
Jej	Role of MAPK Signaling in Promoting the Pathogenesis of Influenza	14.7	0.232	NaN	ATF2,BAX,BCL2,CASP3,HRAS,JUN,MAP2K1,MAP2K4,MAP2K6,MAP3K5,MAPK1,MAPK11,MAPK14,MAPK3,MAPK8,NFKB1,NFKB2,NFKBIA,PLA2G2A,PLA2G2E,PLA2G4A,PLA2G6,PLAAT4,PRKCA,PTGS2,RAF1
Jej	Role of MAPK Signaling in the Pathogenesis of Influenza	22.2	0.358	NaN	AKT3,ATF2,BAX,BCL2,CASP3,CCL2,CCL5,CXCL10,HRAS,IFNB1,IFNG,MAP2K1,MAP2K4,MAP2K6,MAP3K5,MAPK1,MAPK11,MAPK14,MAPK3,MAPK8,PLA2G2A,PLA2G2E,PLA2G4A,PLA2G6,PLAAT4,PRKCA,PTGS2,RAF1,TNF
Jej	Role of NANOG in Mammalian Embryonic Stem Cell Pluripotency	7.95	0.158	NaN	AKT3,CTNNB1,GRB2,HRAS,IL6ST,JAK1,JAK2,JAK3,LIF,MAP2K1,MAPK1,MAPK3,PIK3C2G,RAF1,SHC1,SMAD5,STAT3,TP53,TYK2
Jej	Role of NFAT in Cardiac Hypertrophy	17.4	0.177	NaN	AKT3,GNAQ,GNAS,GNB1,GRB2,HDAC3,HDAC4,HRAS,IL11,IL6,IL6ST,LIF,MAP2K1,MAP2K4,MAP2K6,MAP3K1,MAP3K7,MAPK1,MAPK11,MAPK14,MAPK3,MAPK8,MEF2A,MEF2C,MEF2D,NFATC4,PIK3C2G,PLCB1,PRKCA,PRKCB,PRKCD,RAF1,SHC1,SRC,TGFB1,TGFB2,TGFB3,TGFBR1,TGFBR2
Jej	Role of NFAT in Regulation of the Immune Response	17.8	0.112	NaN	AKT3,ATF2,BLNK,BTK,CD247,CD28,CD3D,CD3E,CD3G,CD4,CD79A,CD79B,CD80,CD86,CHUK,ELP1,FCER1A,FCER1G,FCGR1A,FCGR2A,FCGR2B,FOS,FYN,GNAQ,GNAS,GNB1,GRB2,HLA-A,HLA-B,HLA-DMA,HLA-DMB,HLA-DOB,HLA-DPA1,HLA-DPB1,HLA-DQA1,HLA-DQB1,HLA-DRA,HLA-DRB1,HRAS,IKBKB,IKBKE,IKBKG,JUN,LCK,LCP2,MAP2K1,MAPK1,MAPK3,MEF2A,MEF2C,MEF2D,MS4A2,NFATC1,NFATC2,NFATC3,NFATC4,NFKB1,NFKB2,NFKBIA,PIK3C2G,PLCB1,RAF1,RELA,RELB,SYK,ZAP70
Jej	Role of OCT4 in Mammalian Embryonic Stem Cell Pluripotency	0.728	0.0652	NaN	MEF2A,SPP1,TP53
Jej	Role of Osteoblasts, Osteoclasts and Chondrocytes in Rheumatoid Arthritis	44.9	0.299	NaN	AKT3,BAD,BCL2,BIRC2,CHUK,CSF1,CSF1R,CSF2,CTNNB1,ELP1,FOS,IFNG,IKBKB,IKBKE,IKBKG,IL10,IL11,IL17A,IL18,IL18R1,IL18RAP,IL1A,IL1B,IL1R1,IL1R2,IL1RAP,IL1RL1,IL1RL2,IL1RN,IL33,IL4,IL6,IL7,ITGA5,JUN,LEF1,MAP2K4,MAP2K6,MAP3K5,MAP3K7,MAPK1,MAPK14,MAPK3,MAPK8,MMP3,NFATC1,NFATC2,NFATC3,NFATC4,NFKB1,NFKBIA,PIK3C2G,RELA,SMAD5,SPP1,SRC,TCF4,TCF7,TGFB1,TNF,TNFRSF11A,TNFRSF1B,TNFSF11,TRADD,TRAF2,TRAF5,TRAF6
Jej	Role of p14/p19ARF in Tumor Suppression	1.18	0.103	NaN	PIK3C2G,RAC1,TP53
Jej	Role of Pattern Recognition Receptors in Recognition of Bacteria and Viruses	97.2	0.596	NaN	C1QA,C1QB,C3,C3AR1,C5,CASP1,CCL5,CD40LG,CD70,CLEC6A,CLEC7A,CREB1,CSF2,CXCL8,DDX58,EIF2AK2,FASLG,IFIH1,IFNA4,IFNB1,IFNG,IL10,IL11,IL12A,IL12B,IL13,IL15,IL17A,IL17B,IL17F,IL18,IL1A,IL1B,IL2,IL21,IL3,IL33,IL4,IL5,IL6,IRF3,IRF7,LIF,LTA,LTB,MAP2K4,MAPK1,MAPK3,MAPK8,MAVS,MBL2,MYD88,NFKB1,NFKB2,NLRP3,NOD1,NOD2,OAS1,OAS2,OAS3,PIK3C2G,PRKCA,PRKCB,PRKCD,RELA,RELB,RIPK2,RNASEL,SYK,TGFB1,TGFB2,TGFB3,TICAM1,T…
Jej	Role of PI3K/AKT Signaling in the Pathogenesis of Influenza	11.7	0.273	NaN	AKT3,CCL5,CCR5,IFNA2,IFNA4,IFNAR1,IFNB1,IFNG,IRF3,MAP2K1,MAPK1,MAPK3,NFKB1,NFKB2,NFKBIA,PIK3C2G,RELA,RELB
Jej	Role of PKR in Interferon Induction and Antiviral Response	62.1	0.493	NaN	ATF2,BAX,BID,CASP1,CASP3,CASP8,CHUK,DDX58,EIF2AK2,ELP1,FADD,FAS,FASLG,FCGR1A,FOS,HMGB1,IFIH1,IFNA4,IFNAR1,IFNAR2,IFNB1,IFNG,IFNGR1,IFNGR2,IKBKB,IKBKE,IKBKG,IL18,IL1B,IRF1,IRF3,JAK1,JUN,MAP2K4,MAP2K6,MAP3K7,MAPK1,MAPK11,MAPK14,MAPK3,MAPK8,MARCO,MAVS,MSR1,MYD88,NFKB1,NFKB2,NFKBIA,NLRP3,PDGFA,PDGFB,PDGFRB,PYCARD,RELA,RELB,STAT1,STAT2,STAT3,TIRAP,TLR3,TLR4,TLR9,TNF,TP53,TRAF3,TRAF6,TYK2
Jej	Role of RIG1-like Receptors in Antiviral Innate Immunity	24.8	0.543	NaN	CASP10,CASP8,CHUK,DDX58,FADD,IFIH1,IFNA2,IFNA4,IFNB1,IKBKB,IKBKE,IKBKG,IRF3,IRF7,MAVS,NFKB1,NFKB2,NFKBIA,RELA,RELB,RIPK1,TBK1,TRAF2,TRAF3,TRAF6
Jej	Role of Tissue Factor in Cancer	22.6	0.293	NaN	AKT3,BCL2L1,BLK,CASP3,CDC42,CFL1,CSF1,CSF2,CXCL1,CXCL8,EGR1,FYN,GNAQ,HRAS,IL1B,ITGA6,ITGB1,JAK2,LCK,LIMK1,MAPK1,MAPK11,MAPK14,MAPK3,PIK3C2G,PLAUR,PLCB1,PRKCA,RAC1,RPS6KA5,SRC,STAT5A,STAT5B,TP53
Jej	Role of WNT/GSK-3Œ≤ Signaling in the Pathogenesis of Influenza	3.03	0.115	NaN	CTNNB1,IFNA2,IFNA4,IFNAR1,IFNB1,IFNG,LEF1,TCF4,TCF7
Jej	Salvage Pathways of Pyrimidine Deoxyribonucleotides	0.59	0.111	NaN	AICDA
Jej	Salvage Pathways of Pyrimidine Ribonucleotides	4.1	0.122	NaN	AICDA,EIF2AK2,IRAK1,LIMK1,MAP2K1,MAP2K4,MAP2K6,MAP3K9,MAPK1,MAPK3,MAPK8,PRKCD
Jej	SAPK/JNK Signaling	4.31	0.0677	NaN	ATF2,CD247,CD3D,CD3E,CD3G,CDC42,DAXX,DUSP4,ELK1,FADD,FCER1G,GNB1,GRB2,HRAS,JUN,LCK,MAP2K4,MAP3K1,MAP3K5,MAP3K7,MAP3K9,MAP4K1,MAP4K2,MAP4K4,MAPK8,NFATC1,NFATC3,PIK3C2G,RAC1,RIPK1,SHC1,TP53,TRADD,TRAF2
Jej	Semaphorin Neuronal Repulsive Signaling Pathway	10.7	0.166	NaN	AKT3,CD44,CFL1,FYN,ITGA2B,ITGA4,ITGA5,ITGA6,ITGAE,ITGAL,ITGAM,ITGAX,ITGB1,ITGB2,LIMK1,MAP2K1,MAP2K4,MAP2K6,MYL2,PIK3C2G,PPP1R12B,RAC1,RHOA,ROCK2,TP53
Jej	Semaphorin Signaling in Neurons	5.36	0.177	NaN	CDC42,CFL1,FYN,ITGB1,LIMK1,MAPK1,MAPK3,PTK2,RAC1,RHOA,ROCK2
Jej	Senescence Pathway	21.9	0.172	NaN	AKT3,ATM,CCND3,CDKN1A,CEBPB,CHUK,CXCL8,ETS1,HRAS,IFNA4,IFNB1,IKBKB,IKBKE,IKBKG,IL1A,IL6,IRF3,JUN,MAP2K1,MAP2K4,MAP2K6,MAP3K7,MAPK1,MAPK14,MAPK3,MAPKAPK2,MAPKAPK5,NFATC1,NFATC2,NFATC3,NFATC4,NFKB1,NFKB2,PIK3C2G,PML,RAF1,RPS6KA5,SMAD2,SMAD3,SMAD5,SMAD7,STING1,TBK1,TGFB1,TGFB2,TGFB3,TGFBR1,TGFBR2,TLR2,TP53,TRAF6
Jej	Sertoli Cell-Sertoli Cell Junction Signaling	15.9	0.175	NaN	AKT3,ATF2,CDC42,CTNNB1,ELK1,HRAS,ITGA2B,ITGA4,ITGA5,ITGA6,ITGAE,ITGAL,ITGAM,ITGAX,ITGB1,ITGB2,JUN,KEAP1,MAP2K1,MAP2K4,MAP3K1,MAP3K5,MAP3K7,MAP3K9,MAPK1,MAPK11,MAPK14,MAPK3,MAPK8,NOS2,RAC1,RAF1,SRC,TGFB3,TNF,TUBB
Jej	Signaling by Rho Family GTPases	15.1	0.149	NaN	CDC42,CDH5,CFL1,CYBB,ELK1,FOS,GNAQ,GNAS,GNB1,ITGA2B,ITGA4,ITGA5,ITGA6,ITGAE,ITGAL,ITGAM,ITGAX,ITGB1,ITGB2,JUN,LIMK1,MAP2K1,MAP2K4,MAP3K9,MAPK1,MAPK3,MAPK8,MYL2,NFKB1,NFKB2,NOX1,PIK3C2G,PPP1R12B,PTK2,RAC1,RAF1,RELA,RELB,RHOA,ROCK2
Jej	Sirtuin Signaling Pathway	6.44	0.0959	NaN	APP,ARG2,ATG10,ATG12,ATG16L1,ATG5,ATG7,BAX,BCL2L11,CXCL8,G6PD,HIF1A,JUN,MAPK1,MAPK3,MYC,NFE2L2,NFKB1,NFKB2,NOS2,PPARG,RELA,RELB,SDHA,SLC2A1,STAT3,TNF,TP53
Jej	Small Cell Lung Cancer Signaling	20.9	0.312	NaN	ABL1,AKT3,BCL2,BCL2L1,BID,BIRC2,CCND3,CHUK,HDAC3,HDAC4,IKBKB,IKBKE,IKBKG,MAX,MYC,NFKB1,NFKB2,NFKBIA,PIK3C2G,PTGS2,PTK2,RELA,RELB,TP53,TRAF1,TRAF2,TRAF3,TRAF4,TRAF5,TRAF6
Jej	Sperm Motility	11.6	0.134	NaN	ABL1,BLK,BTK,CSF1R,FLT1,FLT3LG,FYN,GNAQ,GNAS,GNB1,JAK1,JAK2,JAK3,KIT,LCK,LTK,MAP2K1,MAP2K4,MAP2K6,PDGFRB,PLA2G2A,PLA2G2E,PLA2G4A,PLA2G6,PLAAT4,PLCB1,PRKCA,PRKCB,PRKCD,PTK2,SRC,SYK,TYK2,ZAP70
Jej	Sphingomyelin Metabolism	0.635	0.125	NaN	SMPD3
Jej	Sphingosine-1-phosphate Signaling	8.87	0.169	NaN	AKT3,CASP1,CASP10,CASP2,CASP3,CASP8,CDC42,GNAQ,MAPK1,MAPK3,PDGFA,PDGFB,PDGFRB,PIK3C2G,PLCB1,PTK2,RAC1,RHOA,S1PR1,SMPD3
Jej	SPINK1 General Cancer Pathway	8.34	0.217	NaN	AKT3,GZMA,HRAS,IL6,IL6R,JAK1,JAK2,JAK3,MAP2K1,MAPK1,MAPK3,PIK3C2G,RAF1,STAT3,TYK2
Jej	SPINK1 Pancreatic Cancer Pathway	1.35	0.0833	NaN	SMAD2,SMAD3,TGFB1,TGFBR1,TGFBR2
Jej	STAT3 Pathway	55	0.459	NaN	BCL2,CDKN1A,CISH,CSF2RB,CXCR1,CXCR2,FLT1,HRAS,IFNAR1,IGF2R,IL10RA,IL10RB,IL11RA,IL12RB1,IL12RB2,IL13RA1,IL17RA,IL18R1,IL18RAP,IL1A,IL1B,IL1R1,IL1R2,IL1RL1,IL1RL2,IL21R,IL22RA2,IL2RA,IL2RB,IL2RG,IL4R,IL5RA,IL6R,IL6ST,IL7R,IL9,JAK2,MAP2K1,MAP2K4,MAP3K9,MAPK1,MAPK11,MAPK14,MAPK3,MAPK8,MYC,PDGFB,PDGFRB,PTPN2,PTPN6,RAC1,RAF1,SOCS1,SOCS3,SRC,STAT3,TGFB1,TGFB2,TGFBR1,TGFBR2,TNFRSF11A,TYK2
Jej	Stearate Biosynthesis I (Animals)	0	0.0189	NaN	PLA2G6
Jej	Sumoylation Pathway	10.9	0.204	NaN	ARHGDIB,CDC42,DAXX,ETS1,FAS,FASLG,FOS,ISG20,JUN,MAP2K4,MAP3K5,MAPK8,NFKB1,NFKB2,NFKBIA,NR3C1,PML,RAC1,RHOA,TP53,ZEB1
Jej	Superpathway of Citrulline Metabolism	1.94	0.2	NaN	ARG1,ARG2,NOS2
Jej	Superpathway of Inositol Phosphate Compounds	0.866	0.0474	NaN	DUSP4,PDCD1,PIK3C2G,PLCB1,PPP1R12B,PTPN2,PTPN22,PTPN6,PTPRC,SIRPA,SOCS3
Jej	Synaptic Long Term Depression	3.68	0.0876	NaN	GNAQ,GNAS,HRAS,MAP2K1,MAPK1,MAPK3,NOS2,PLA2G2A,PLA2G2E,PLA2G4A,PLA2G6,PLAAT4,PLCB1,PRKCA,PRKCB,PRKCD,RAF1
Jej	Synaptic Long Term Potentiation	2.99	0.093	NaN	ATF2,CREB1,GNAQ,HRAS,MAP2K1,MAPK1,MAPK3,PLCB1,PRKCA,PRKCB,PRKCD,RAF1
Jej	Synaptogenesis Signaling Pathway	4.91	0.0833	NaN	AKT3,APOE,ATF2,BAD,CDC42,CDH5,CFL1,CREB1,CTNNB1,FYN,GRB2,HRAS,LCK,LIMK1,MAPK1,MAPK14,MAPK3,PIK3C2G,PRKCD,RAC1,RAF1,RHOA,SHC1,SRC,SYT17,THBS1
Jej	Systemic Lupus Erythematosus In B Cell Signaling Pathway	64.4	0.188	NaN	AKT3,BAD,BCL10,BCL2,BCL2L1,BCL2L11,BLNK,BTK,CCND3,CD19,CD22,CD40,CD40LG,CD5,CD70,CD79A,CD79B,CSF2,CTNNB1,CXCL8,FASLG,FCGR2A,FCGR2B,FOS,FYN,GRB2,HRAS,IFIH1,IFIT2,IFIT3,IFNA2,IFNA4,IFNAR1,IFNAR2,IFNB1,IFNG,IFNGR1,IFNGR2,IL10,IL11,IL12A,IL12B,IL13,IL15,IL17A,IL17B,IL17F,IL18,IL1A,IL1B,IL2,IL21,IL3,IL33,IL4,IL5,IL6,IL6R,IL6ST,IRAK1,IRAK4,IRF3,IRF5,IRF7,ISG20,JAK1,JAK2,JUN,LCK,LIF,LILRA6,LILRB3,LILRB4…
Jej	Systemic Lupus Erythematosus In T Cell Signaling Pathway	17.2	0.106	NaN	AKT3,ATF2,B2M,BCL6,CASP1,CASP10,CASP2,CASP3,CASP8,CD247,CD28,CD3D,CD3E,CD3G,CD40LG,CD44,CD70,CD80,CD86,CDC42,CREB1,FAS,FASLG,FCER1G,FOS,FOXP3,GRB2,HLA-A,HLA-B,HLA-C,HLA-DMA,HLA-DMB,HLA-DOB,HLA-DPA1,HLA-DPB1,HLA-DQA1,HLA-DQB1,HLA-DRA,HLA-DRB1,HRAS,ICOS,ICOSLG/LOC102723996,IL10,IL12B,IL17A,IL2,IL21,IL23A,IL6,IRF4,ITGAL,JUN,MAP2K1,MAP2K4,MAP2K6,MAPK1,MAPK3,NFATC2,NOS2,PIK3C2G,PTK2,RAC1,RHOA,ROCK2,RO…
Jej	Systemic Lupus Erythematosus Signaling	12.2	0.0934	NaN	AKT3,C5,C6,C7,C8A,C8B,C8G,C9,CD22,CD247,CD28,CD3D,CD3E,CD3G,CD40,CD40LG,CD79A,CD79B,CD80,CD86,FCER1G,FCGR1A,FCGR2A,FCGR2B,FOS,GRB2,HLA-A,HLA-B,HLA-C,HRAS,IFNA2,IFNA4,IL10,IL18,IL1A,IL1B,IL1RN,IL2,IL33,IL6,IL6R,JUN,KNG1,LCK,MAPK1,MAPK3,NFATC1,NFATC2,NFATC3,NFATC4,PIK3C2G,PTPN6,PTPRC,TLR7,TLR9,TNF,TNFRSF13C,TNFSF13B
Jej	T Cell Exhaustion Signaling Pathway	26.8	0.138	NaN	AKT3,BATF,BCL6,BTLA,CD247,CD274,CD28,CD3D,CD3E,CD3G,CD80,CD86,CTLA4,EOMES,FCER1G,FOS,GZMB,HAVCR2,HLA-A,HLA-B,HLA-C,HLA-DMA,HLA-DMB,HLA-DOB,HLA-DPA1,HLA-DPB1,HLA-DQA1,HLA-DQB1,HLA-DRA,HLA-DRB1,HRAS,IFNA2,IFNA4,IFNAR1,IFNAR2,IFNG,IL10,IL10RA,IL10RB,IL12A,IL12B,IL12RB1,IL12RB2,IL6,IL6R,IRF4,JAK1,JAK2,JAK3,JUN,LAG3,MAP2K4,MAPK1,MAPK3,MAPK8,NFATC1,NFATC2,NFATC3,NFATC4,PDCD1,PDCD1LG2,PIK3C2G,PRDM1,PTPN…
Jej	T Cell Receptor Signaling	28	0.135	NaN	AKT3,ATF2,B2M,BCL10,CD247,CD28,CD3D,CD3E,CD3G,CD4,CD80,CD86,CD8A,CD8B,CHUK,CSF2,CTLA4,CTNNB1,ELK1,ELP1,FCER1G,FOS,FYN,GRB2,HLA-A,HLA-B,HLA-C,HLA-DMA,HLA-DMB,HLA-DOB,HLA-DPA1,HLA-DPB1,HLA-DQA1,HLA-DQB1,HLA-DRA,HLA-DRB1,HRAS,ICAM1,ICOS,ICOSLG/LOC102723996,IFNG,IKBKB,IKBKE,IKBKG,IL2,IL4,IL5,ITGAL,ITGB1,ITGB2,JUN,LCK,LCP2,LEF1,MALT1,MAP2K1,MAP2K4,MAP2K6,MAP3K1,MAPK1,MAPK11,MAPK14,MAPK3,MAPK8,NFATC1,N…
Jej	T Helper Cell Differentiation	21.7	0.136	NaN	BCL6,CD247,CD28,CD3D,CD3E,CD3G,CD40,CD40LG,CD80,CD86,FCER1G,FOXP3,GATA3,HLA-A,HLA-B,HLA-DMA,HLA-DMB,HLA-DOB,HLA-DPA1,HLA-DPB1,HLA-DQA1,HLA-DQB1,HLA-DRA,HLA-DRB1,ICOS,ICOSLG/LOC102723996,IFNG,IFNGR1,IFNGR2,IL10,IL10RA,IL10RB,IL12A,IL12B,IL12RB1,IL12RB2,IL13,IL17A,IL17F,IL18,IL18R1,IL2,IL21,IL21R,IL23R,IL2RA,IL2RG,IL4,IL4R,IL5,IL6,IL6R,IL6ST,RORC,STAT1,STAT3,STAT4,STAT6,TBX21,TGFB1,TGFBR1,TGFBR2,TN…
Jej	TCA Cycle II (Eukaryotic)	0.262	0.0417	NaN	SDHA
Jej	TEC Kinase Signaling	13.5	0.1	NaN	BLK,BTK,CD247,CD3D,CD3E,CD3G,CDC42,FADD,FAS,FASLG,FCER1A,FCER1G,FOS,FYN,GNAQ,GNAS,GNB1,ITGA2B,ITGA4,ITGA5,ITGA6,ITGAE,ITGAL,ITGAM,ITGAX,ITGB1,ITGB2,JAK1,JAK2,JAK3,LCK,MAP2K4,MAPK8,MS4A2,NFKB1,NFKB2,PIK3C2G,PRKCA,PRKCB,PRKCD,PTK2,RAC1,RELA,RELB,RHOA,SRC,STAT1,STAT2,STAT3,STAT4,STAT5A,STAT5B,STAT6,TLR4,TNF,TNFSF10,TNFSF12,TYK2
Jej	Telomerase Signaling	9.65	0.187	NaN	ABL1,AKT3,CDKN1A,ETS1,GRB2,HDAC3,HDAC4,HRAS,IL2,IL2RA,IL2RB,IL2RG,MAP2K1,MAPK1,MAPK3,MYC,PIK3C2G,RAF1,SHC1,TP53
Jej	Tetrapyrrole Biosynthesis II	0.818	0.2	NaN	ALAS1
Jej	TGF-Œ≤ Signaling	19.8	0.302	NaN	BCL2,CDC42,FOS,GRB2,HRAS,IRF7,JUN,MAP2K1,MAP2K4,MAP2K6,MAP3K7,MAP4K1,MAPK1,MAPK11,MAPK14,MAPK3,MAPK8,RAF1,SKI,SMAD2,SMAD3,SMAD5,SMAD7,TGFB1,TGFB2,TGFB3,TGFBR1,TGFBR2,TRAF6
Jej	Th1 and Th2 Activation Pathway	113	0.616	NaN	CCR1,CCR3,CCR4,CCR5,CCR8,CD247,CD274,CD28,CD3D,CD3E,CD3G,CD4,CD40,CD40LG,CD80,CD86,CD8A,CXCR3,CXCR4,CXCR6,GATA3,GFI1,GRB2,HAVCR2,HLA-A,HLA-B,HLA-DMA,HLA-DMB,HLA-DOB,HLA-DPA1,HLA-DPB1,HLA-DQA1,HLA-DQB1,HLA-DRA,HLA-DRB1,ICAM1,ICOS,ICOSLG/LOC102723996,IFNAR1,IFNG,IFNGR1,IFNGR2,IKZF1,IL10,IL10RA,IL10RB,IL12A,IL12B,IL12RB1,IL12RB2,IL13,IL18,IL18R1,IL1RL1,IL2,IL27,IL2RA,IL2RB,IL2RG,IL3,IL33,IL4,IL4R,IL…
Jej	Th1 Pathway	79.6	0.615	NaN	CCR5,CD247,CD274,CD28,CD3D,CD3E,CD3G,CD4,CD40,CD40LG,CD80,CD86,CD8A,CXCR3,GATA3,GRB2,HAVCR2,HLA-A,HLA-B,HLA-DMA,HLA-DMB,HLA-DOB,HLA-DPA1,HLA-DPB1,HLA-DQA1,HLA-DQB1,HLA-DRA,HLA-DRB1,ICAM1,ICOS,ICOSLG/LOC102723996,IFNAR1,IFNG,IFNGR1,IFNGR2,IL10,IL10RA,IL10RB,IL12A,IL12B,IL12RB1,IL12RB2,IL18,IL18R1,IL2,IL27,IL4,IL6,IL6R,IRF1,ITGB2,JAK1,JAK2,JAK3,KLRC1,KLRD1,LTA,MAP2K6,NFATC1,NFATC2,NFATC3,NFATC4,NFI…
Jej	Th17 Activation Pathway	17.7	0.122	NaN	AHR,BATF,CCL20,CCR6,CD247,CD3D,CD3E,CD3G,CSF2,DEFB1,DEFB103A/DEFB103B,DEFB4A/DEFB4B,FCER1G,FOXP3,HIF1A,IFNG,IL10,IL12A,IL12B,IL12RB1,IL12RB2,IL17A,IL17F,IL1B,IL1R1,IL21,IL21R,IL22,IL23A,IL23R,IL26,IL6,IL6R,IRAK1,IRAK2,IRAK3,IRAK4,IRF4,JAK1,JAK2,JAK3,MYD88,NFATC1,NFATC2,NFATC3,NFATC4,NFKB1,NFKB2,PTGER2,PTGER4,RELA,RELB,RORC,RUNX1,SOCS3,STAT3,STAT4,TRAF6,TYK2
Jej	Th2 Pathway	79.1	0.569	NaN	CCR1,CCR3,CCR4,CCR5,CCR8,CD247,CD28,CD3D,CD3E,CD3G,CD4,CD40,CD80,CD86,CXCR4,CXCR6,GATA3,GFI1,GRB2,HLA-A,HLA-B,HLA-DMA,HLA-DMB,HLA-DOB,HLA-DPA1,HLA-DPB1,HLA-DQA1,HLA-DQB1,HLA-DRA,HLA-DRB1,ICAM1,ICOS,ICOSLG/LOC102723996,IFNG,IKZF1,IL10,IL12A,IL12B,IL12RB1,IL12RB2,IL13,IL1RL1,IL2,IL2RA,IL2RB,IL2RG,IL3,IL33,IL4,IL4R,IL5,IL9,ITGB2,JAK1,JAK2,JAK3,JUN,MAF,NFATC2,NFKB1,NOTCH1,NOTCH2,PIK3C2G,PTGDR2,S1PR1,…
Jej	Thrombin Signaling	14.8	0.167	NaN	AKT3,CDC42,CREB1,ELK1,GATA3,GNAQ,GNAS,GNB1,GRB2,HRAS,IKBKB,MAP2K1,MAPK1,MAPK11,MAPK14,MAPK3,MYL2,NFKB1,NFKB2,PIK3C2G,PLCB1,PPP1R12B,PRKCA,PRKCB,PRKCD,PTK2,RAC1,RAF1,RELA,RELB,RHOA,ROCK2,SHC1,SRC,TBP
Jej	Thrombopoietin Signaling	13.2	0.302	NaN	FOS,GRB2,HRAS,JAK2,JUN,MAP2K1,MAPK1,MAPK3,MYC,PIK3C2G,PRKCA,PRKCB,PRKCD,RAF1,SHC1,STAT1,STAT3,STAT5A,STAT5B
Jej	Thyroid Cancer Signaling	10.2	0.228	NaN	AKT3,CTNNB1,CXCL8,CXCR4,ELK1,FOS,HRAS,JUN,LEF1,MAP2K1,MAPK1,MAPK3,MYC,PIK3C2G,SHC1,TCF4,TCF7,TP53
Jej	Tight Junction Signaling	5.24	0.107	NaN	AKT3,CDC42,CTNNB1,FOS,JUN,MYL2,NFKB1,NFKB2,RAC1,RELA,RELB,RHOA,TGFB1,TGFB2,TGFB3,TGFBR1,TGFBR2,TNF,TNFRSF1B
Jej	TNFR1 Signaling	27.6	0.538	NaN	BID,BIRC2,CASP2,CASP3,CASP8,CDC42,CHUK,CRADD,FADD,FOS,IKBKB,IKBKE,IKBKG,JUN,MAP2K4,MAP3K1,MAP4K2,MAPK8,NFKB1,NFKB2,NFKBIA,RELA,RELB,RIPK1,TNF,TNFAIP3,TRADD,TRAF2
Jej	TNFR2 Signaling	25.2	0.688	NaN	BIRC2,CHUK,FOS,IKBKB,IKBKE,IKBKG,JUN,LTA,MAP2K4,MAP3K1,MAPK8,NFKB1,NFKB2,NFKBIA,RELA,RELB,TBK1,TNF,TNFAIP3,TNFRSF1B,TRAF1,TRAF2
Jej	Toll-like Receptor Signaling	63.5	0.705	NaN	CD14,CHUK,EIF2AK2,ELK1,FOS,IKBKB,IKBKG,IL12A,IL12B,IL18,IL1A,IL1B,IL1RL1,IL1RN,IL33,IRAK1,IRAK2,IRAK3,IRAK4,JUN,LY96,MAP2K4,MAP2K6,MAP3K1,MAP3K7,MAP4K4,MAPK1,MAPK11,MAPK14,MAPK8,MYD88,NFKB1,NFKB2,NFKBIA,RELA,RELB,SIGIRR,TICAM1,TIRAP,TLR1,TLR2,TLR3,TLR4,TLR5,TLR6,TLR7,TLR8,TLR9,TNF,TNFAIP3,TOLLIP,TRAF1,TRAF4,TRAF6,UBB
Jej	TR/RXR Activation	1.26	0.0714	NaN	AKT3,BCL3,HDAC3,HIF1A,PIK3C2G,SLC2A1
Jej	Transcriptional Regulatory Network in Embryonic Stem Cells	0.278	0.037	NaN	EOMES,STAT3
Jej	TREM1 Signaling	56.6	0.662	NaN	AKT3,CASP1,CCL2,CCL3,CCL7,CD40,CD83,CD86,CIITA,CSF2,CXCL3,CXCL8,DEFB4A/DEFB4B,FCGR2B,GRB2,ICAM1,IL10,IL18,IL1B,IL1RL1,IL6,IRAK1,ITGA5,ITGAX,ITGB1,JAK2,MAPK1,MAPK3,MYD88,NFKB1,NFKB2,NLRP3,NOD1,NOD2,RELA,RELB,SIGIRR,STAT3,STAT5A,STAT5B,TLR1,TLR2,TLR3,TLR4,TLR5,TLR6,TLR7,TLR8,TLR9,TNF,TYROBP
Jej	Tryptophan Degradation III (Eukaryotic)	0.262	0.0417	NaN	IDO1
Jej	Tryptophan Degradation to 2-amino-3-carboxymuconate Semialdehyde	0.745	0.167	NaN	IDO1
Jej	Tumor Microenvironment Pathway	45.9	0.346	NaN	AKT3,ARG1,BAD,BCL2,CCL2,CD274,CD44,CSF1,CSF2,CSF3,CTLA4,CXCL12,CXCL8,CXCR4,FAS,FASLG,FN1,FOS,HIF1A,HLA-A,HLA-B,HLA-C,HRAS,ICAM1,IDO1,IDO2,IL10,IL13,IL1B,IL4,IL6,IL6R,ITGA5,JAK2,JUN,MAP2K1,MAPK1,MAPK3,MMP3,MMP9,MYC,NFKB1,NFKB2,NOS2,PDCD1LG2,PDGFA,PDGFB,PIK3C2G,PLAU,PTGS2,RAC1,RAF1,RELA,RELB,SLC2A1,SPP1,STAT3,TGFB1,TGFB2,TGFB3,TNF,TSLP
Jej	Tumoricidal Function of Hepatic Natural Killer Cells	10.2	0.458	NaN	BAX,BID,CASP3,CASP8,FADD,FAS,FASLG,GZMB,ICAM1,ITGAL,PRF1
Jej	TWEAK Signaling	19.9	0.541	NaN	BID,BIRC2,CASP3,CASP8,CHUK,FADD,IKBKB,IKBKE,IKBKG,NFKB1,NFKB2,NFKBIA,RELA,RELB,RIPK1,TNFSF12,TRADD,TRAF1,TRAF2,TRAF3
Jej	Type I Diabetes Mellitus Signaling	24.7	0.139	NaN	BCL2,BID,CASP3,CASP8,CD247,CD28,CD3D,CD3E,CD3G,CD80,CD86,CHUK,FADD,FAS,FASLG,FCER1G,GZMB,HLA-A,HLA-B,HLA-C,HLA-DMA,HLA-DMB,HLA-DOB,HLA-DPA1,HLA-DPB1,HLA-DQA1,HLA-DQB1,HLA-DRA,HLA-DRB1,IFNG,IFNGR1,IFNGR2,IKBKB,IKBKE,IKBKG,IL12A,IL12B,IL1B,IL1R1,IL1RAP,IL2,IRAK1,IRF1,JAK1,JAK2,LTA,MAP2K4,MAP2K6,MAP3K5,MAP3K7,MAPK1,MAPK11,MAPK14,MAPK8,MYD88,NFKB1,NFKB2,NFKBIA,NOS2,PRF1,RELA,RELB,RIPK1,SOCS1,SOCS3,ST…
Jej	Type II Diabetes Mellitus Signaling	15.7	0.204	NaN	AKT3,CD36,CEBPB,CHUK,IKBKB,IKBKE,IKBKG,MAP2K4,MAP3K1,MAP3K5,MAP3K7,MAPK1,MAPK3,MAPK8,NFKB1,NFKB2,NFKBIA,PIK3C2G,PPARG,PRKCA,PRKCB,PRKCD,RELA,RELB,SMPD3,SOCS1,SOCS3,TNF,TNFRSF1B,TRADD,TRAF2
Jej	UDP-N-acetyl-D-galactosamine Biosynthesis II	0.457	0.0769	NaN	GPI
Jej	Unfolded protein response	3.8	0.122	NaN	BCL2,CD82,CEBPB,DDIT3,EIF2A,MAP3K5,MAPK8,NFE2L2,PPARG,TRAF2,XBP1
Jej	Urate Biosynthesis/Inosine 5'-phosphate Degradation	0.432	0.0714	NaN	NT5E
Jej	Urea Cycle	1.84	0.333	NaN	ARG1,ARG2
Jej	UVA-Induced MAPK Signaling	9.49	0.194	NaN	ATM,BCL2L1,CASP3,FOS,HRAS,JUN,MAP2K4,MAPK1,MAPK11,MAPK14,MAPK3,MAPK8,PIK3C2G,PLCB1,PRKCA,RPS6KA5,SMPD3,STAT1,TP53
Jej	UVB-Induced MAPK Signaling	11.3	0.308	NaN	BAD,FOS,JUN,MAP2K1,MAP2K4,MAPK1,MAPK11,MAPK14,MAPK3,MAPK8,PIK3C2G,PRKCA,PRKCB,PRKCD,RPS6KA5,TP53
Jej	UVC-Induced MAPK Signaling	12.7	0.333	NaN	FOS,HRAS,JUN,MAP2K1,MAP2K4,MAPK1,MAPK11,MAPK14,MAPK3,MAPK8,PRKCA,PRKCB,PRKCD,RAF1,SMPD3,SRC,TP53
Jej	VDR/RXR Activation	10.3	0.231	NaN	CAMP,CCL5,CD14,CDKN1A,CEBPB,CSF2,CXCL10,IFNG,IL12A,IL1RL1,IL2,PDGFA,PRKCA,PRKCB,PRKCD,SPP1,TGFB2,TNFSF11
Jej	VEGF Family Ligand-Receptor Interactions	9.77	0.214	NaN	AKT3,FLT1,FOS,GRB2,HRAS,MAP2K1,MAPK1,MAPK3,PIK3C2G,PLA2G2A,PLA2G2E,PLA2G4A,PLA2G6,PRKCA,PRKCB,PRKCD,RAF1,SHC1
Jej	VEGF Signaling	10.3	0.202	NaN	AKT3,BAD,BCL2,BCL2L1,FLT1,GRB2,HIF1A,HRAS,MAP2K1,MAPK1,MAPK3,PIK3C2G,PRKCA,PRKCB,PTK2,PTPN6,RAF1,ROCK2,SHC1,SRC
Jej	Virus Entry via Endocytic Pathways	9.89	0.192	NaN	ABL1,B2M,CD55,CDC42,FYN,HLA-A,HLA-B,HLA-C,HRAS,ITGA5,ITGB1,ITGB2,MR1,PIK3C2G,PRKCA,PRKCB,PRKCD,RAC1,SRC,TFRC
Jej	Vitamin-C Transport	0.274	0.0435	NaN	SLC2A1
Jej	White Adipose Tissue Browning Pathway	2.79	0.0882	NaN	ATF2,CAMP,CEBPB,CREB1,FCER1A,FCER1G,GNAS,MAPK1,MAPK11,MAPK14,MS4A2,PPARG
Jej	WNT/Ca+ pathway	6.06	0.188	NaN	ATF2,CREB1,NFATC1,NFATC2,NFATC3,NFATC4,NFKB1,NFKB2,PLCB1,PRKCA,RELA,RELB
Jej	WNT/Œ≤-catenin Signaling	6.03	0.116	NaN	AKT3,CD44,CDH5,CTNNB1,GNAQ,JUN,LEF1,MAP3K7,MAP4K1,MYC,SRC,TCF4,TCF7,TGFB1,TGFB2,TGFB3,TGFBR1,TGFBR2,TP53,UBB
Jej	Xenobiotic Metabolism AHR Signaling Pathway	3.29	0.115	NaN	AHR,HDAC4,IL1A,IL1B,IL6,NFKB1,NFKB2,RELA,RELB,TNF
Jej	Xenobiotic Metabolism CAR Signaling Pathway	1.36	0.0585	NaN	ABCB1,MAP2K1,MAP2K4,MAP2K6,MAPK1,MAPK3,NOS2,PRKCA,PRKCB,PRKCD,SRC
Jej	Xenobiotic Metabolism General Signaling Pathway	9.63	0.161	NaN	AHR,AKT3,HRAS,KEAP1,MAF,MAP2K1,MAP2K4,MAP2K6,MAP3K1,MAP3K5,MAP3K7,MAP3K9,MAPK1,MAPK11,MAPK14,MAPK3,MAPK8,NFE2L2,PIK3C2G,PRKCA,PRKCB,PRKCD,RAF1
Jej	Xenobiotic Metabolism PXR Signaling Pathway	0	0.0262	NaN	ABCB1,NOS2,PRKCA,PRKCB,PRKCD
Jej	Xenobiotic Metabolism Signaling	9.42	0.115	NaN	ABCB1,AHR,HDAC4,HRAS,IL1A,IL1B,IL6,KEAP1,MAF,MAP2K1,MAP2K4,MAP2K6,MAP3K1,MAP3K5,MAP3K7,MAP3K9,MAPK1,MAPK11,MAPK14,MAPK3,MAPK8,NFE2L2,NFKB1,NFKB2,NOS2,PIK3C2G,PRKCA,PRKCB,PRKCD,RAF1,RELA,RELB,TNF
